# Supplementary material for: 2-(Pyrimidin-2-yl­oxy)phenol
Source: Acta Crystallogr Sect E Struct Rep Online. 2010 Aug 4;66(Pt 9):o2212. doi: 10.1107/S1600536810030448 (PMC3007867; doi:10.1107/S1600536810030448)
Supplement: Supplementary file 2 [file e-66-o2212-Isup2.hkl]

# 
# h,k,l, Fc-squared, Fo-squared, sigma(Fo-squared) and status flag 
# 
data_I
_shelx_title '  C2/c' 
_shelx_refln_list_code          4 
_shelx_F_calc_maximum      252.87 
_exptl_crystal_F_000       784.00 
_reflns_d_resolution_high  0.7696 
 
loop_ 
 _symmetry_equiv_pos_as_xyz 
 'x, y, z' 
 '-x, y, -z+1/2' 
 'x+1/2, y+1/2, z' 
 '-x+1/2, y+1/2, -z+1/2' 
 '-x, -y, -z' 
 'x, -y, z-1/2' 
 '-x+1/2, -y+1/2, -z' 
 'x+1/2, -y+1/2, z-1/2' 
 
_cell_length_a    18.0849 
_cell_length_b     7.3293 
_cell_length_c    13.3983 
_cell_angle_alpha  90.000 
_cell_angle_beta   92.521 
_cell_angle_gamma  90.000 
 
_shelx_F_squared_multiplier     1.000 
 
loop_ 
 _refln_index_h 
 _refln_index_k 
 _refln_index_l 
 _refln_F_squared_calc 
 _refln_F_squared_meas 
 _refln_F_squared_sigma 
 _refln_observed_status 
   2   0   0     6648.04     5776.77     97.01 o 
   4   0   0      391.18      380.77      6.55 o 
   6   0   0     4409.91     4076.37     54.78 o 
   8   0   0     3280.67     3594.80     49.46 o 
  10   0   0     1915.82     2139.88     31.46 o 
  12   0   0      514.80      486.65     10.47 o 
  14   0   0     1253.81     1236.81     21.27 o 
  16   0   0      248.19      255.00      8.44 o 
  18   0   0      187.02      197.60     11.00 o 
  20   0   0        0.72        6.36      4.81 o 
  22   0   0        3.14       12.51      7.08 o 
   1   1   0     1581.49     1474.79     14.40 o 
   3   1   0    34864.09    28386.63    384.92 o 
   5   1   0        0.12        2.22      0.91 o 
   7   1   0     1141.72     1148.73     12.51 o 
   9   1   0        0.91        1.89      1.15 o 
  11   1   0      646.90      807.44     10.36 o 
  13   1   0      798.38      821.66     11.00 o 
  15   1   0      554.13      563.69      9.00 o 
  17   1   0      408.24      450.73     11.04 o 
  19   1   0       57.57       50.63      7.59 o 
  21   1   0      112.64      121.82      8.58 o 
  23   1   0        8.99       10.69      4.59 o 
   0   2   0    24811.47    23617.40    681.19 o 
   2   2   0    15451.88    14745.96    139.26 o 
   4   2   0      272.03      289.46      4.94 o 
   6   2   0     1667.59     1814.61     18.66 o 
   8   2   0     4124.26     4271.16     74.32 o 
  10   2   0        3.00        2.68      1.33 o 
  12   2   0        3.75        8.38      1.70 o 
  14   2   0      516.47      551.30      8.96 o 
  16   2   0      438.43      427.18     10.10 o 
  18   2   0       38.06       35.98      5.07 o 
  20   2   0        0.93        0.63      3.49 o 
  22   2   0        6.83        6.30      4.33 o 
   1   3   0      101.59      104.99      3.03 o 
   3   3   0       10.19       13.89      1.40 o 
   5   3   0     1284.41     1261.35     13.91 o 
   7   3   0        0.13        0.15      2.31 o 
   9   3   0      265.56      255.76      5.94 o 
  11   3   0        0.27        1.28      1.27 o 
  13   3   0      251.18      234.67      6.23 o 
  15   3   0      233.93      195.77      5.99 o 
  17   3   0      256.34      230.50      7.83 o 
  19   3   0       28.81       31.22      5.20 o 
  21   3   0        0.12        4.45      4.01 o 
   0   4   0     1112.86     1210.93     20.02 o 
   2   4   0     2187.26     2387.80     29.99 o 
   4   4   0      347.89      357.70      5.91 o 
   6   4   0      388.21      450.06      6.84 o 
   8   4   0      503.58      505.68      8.88 o 
  10   4   0      303.30      264.76      8.72 o 
  12   4   0      285.30      272.23      7.30 o 
  14   4   0       41.67       31.28      3.25 o 
  16   4   0       20.97       14.81      3.31 o 
  18   4   0      102.64       99.19      7.81 o 
  20   4   0       35.76       35.20      5.68 o 
   1   5   0      114.74      108.32      3.66 o 
   3   5   0     1935.93     1997.67     30.95 o 
   5   5   0      461.56      490.72      7.77 o 
   7   5   0     1351.19     1373.25     19.29 o 
   9   5   0      526.67      523.47      9.89 o 
  11   5   0      699.57      674.97     16.06 o 
  13   5   0        0.00       -0.78      2.19 o 
  15   5   0       99.11       99.26      7.92 o 
  17   5   0        5.29        5.70      3.12 o 
  19   5   0        0.20        7.96      6.26 o 
   0   6   0       88.77       84.88      5.44 o 
   2   6   0        3.62        2.65      1.89 o 
   4   6   0        0.14       -1.85      1.93 o 
   6   6   0      908.65      893.15     14.19 o 
   8   6   0      196.59      203.02      6.41 o 
  10   6   0       26.07       27.14      3.28 o 
  12   6   0       50.87       47.77      5.54 o 
  14   6   0       73.32       64.59      4.70 o 
  16   6   0       12.49       20.34      3.98 o 
  18   6   0       44.94       41.28      6.15 o 
   1   7   0       56.18       52.92      3.83 o 
   3   7   0      241.36      215.40      6.62 o 
   5   7   0      428.18      389.30      9.07 o 
   7   7   0       49.98       47.24      4.60 o 
   9   7   0      121.40      120.33      6.04 o 
  11   7   0       42.74       48.92      4.38 o 
  13   7   0        7.20        8.94      2.88 o 
  15   7   0        0.61        0.10      3.23 o 
   0   8   0       37.84       35.99      6.05 o 
   2   8   0        0.31       -0.78      2.56 o 
   4   8   0       21.02        9.40      2.88 o 
   6   8   0        3.57        5.20      3.04 o 
   8   8   0       11.73       13.33      3.29 o 
  10   8   0       19.51       17.35      3.94 o 
  12   8   0       13.06       12.01      3.96 o 
   1   9   0       34.40       47.66      5.16 o 
   3   9   0       64.57       76.61      6.15 o 
   5   9   0       28.43       28.47      4.45 o 
   7   9   0        4.58        4.11      3.29 o 
 -23   1   1        1.08        2.05      4.23 o 
 -21   1   1        4.06        4.88      3.75 o 
 -19   1   1       16.14       23.64      4.64 o 
 -17   1   1        3.09        5.41      3.20 o 
 -15   1   1      373.54      342.93      7.66 o 
 -13   1   1     1763.57     1766.73     19.71 o 
 -11   1   1     3160.46     3253.56     32.77 o 
  -9   1   1      749.80      880.33     10.47 o 
  -7   1   1      900.97      853.96      9.73 o 
  -5   1   1      947.33     1011.77     11.57 o 
  -3   1   1       18.86       11.96      0.96 o 
  -1   1   1     7013.49     6656.17     88.92 o 
   1   1   1     2247.26     2166.80     26.41 o 
   3   1   1     2506.46     2464.65     23.66 o 
   5   1   1      532.59      451.98      6.23 o 
   7   1   1     1260.04     1109.50     27.23 o 
   9   1   1     1024.48     1116.53     12.78 o 
  11   1   1       87.35       96.65      3.56 o 
  13   1   1      132.84      131.26      4.06 o 
  15   1   1      717.31      752.52     14.74 o 
  17   1   1      764.96      764.59     11.51 o 
  19   1   1       34.87       42.44      5.29 o 
  21   1   1        3.62        5.47      3.78 o 
  23   1   1       18.50       18.11      5.89 o 
 -22   2   1        0.00       -1.94      3.79 o 
 -20   2   1        3.33        9.67      4.21 o 
 -18   2   1      336.93      314.01     11.40 o 
 -16   2   1      476.11      448.65     17.17 o 
 -14   2   1      584.81      592.39      9.25 o 
 -12   2   1       60.35       64.65      3.02 o 
 -10   2   1      218.82      241.86      4.78 o 
  -8   2   1      126.22      159.64      4.07 o 
  -6   2   1       56.43       70.01      2.33 o 
  -4   2   1    16718.07    15262.38    171.28 o 
  -2   2   1     7028.50     6862.65     64.00 o 
   0   2   1     4618.05     4300.34     49.38 o 
   2   2   1       86.47      123.49      2.46 o 
   4   2   1     7100.06     7148.64     72.97 o 
   6   2   1        9.64        5.85      1.06 o 
   8   2   1      203.07      215.10      4.59 o 
  10   2   1       11.08        7.48      1.57 o 
  12   2   1        8.99        9.65      1.77 o 
  14   2   1       75.45       65.79      3.41 o 
  16   2   1        1.20        0.18      1.99 o 
  18   2   1      126.77      122.89      8.09 o 
  20   2   1        0.46        0.17      3.22 o 
  22   2   1        0.57        0.77      3.76 o 
 -21   3   1       28.59       31.39      5.70 o 
 -19   3   1       49.44       58.24      6.36 o 
 -17   3   1       11.88        9.59      3.81 o 
 -15   3   1      170.66      126.37      6.09 o 
 -13   3   1       45.55       49.98      3.38 o 
 -11   3   1        9.55        6.70      1.70 o 
  -9   3   1      734.15      758.72      9.94 o 
  -7   3   1     6051.44     6321.60     60.48 o 
  -5   3   1     1427.68     1465.50     17.56 o 
  -3   3   1      138.22      120.54      4.44 o 
  -1   3   1     7248.38     7647.47     71.83 o 
   1   3   1     2807.27     2705.15     29.19 o 
   3   3   1     2876.69     3063.76     30.20 o 
   5   3   1       90.73      130.28      3.75 o 
   7   3   1      899.35     1068.33     14.00 o 
   9   3   1      197.70      158.46      5.53 o 
  11   3   1        0.23        2.45      2.30 o 
  13   3   1       43.72       31.77      3.46 o 
  15   3   1       14.45       10.69      2.53 o 
  17   3   1      102.99       75.45      5.32 o 
  19   3   1       26.42       28.09      4.99 o 
  21   3   1        0.23        2.24      3.85 o 
 -20   4   1        0.97        1.87      3.78 o 
 -18   4   1       18.33       11.15      4.29 o 
 -16   4   1        0.79        3.69      2.78 o 
 -14   4   1       39.66       41.80      3.53 o 
 -12   4   1       85.01       97.32      5.33 o 
 -10   4   1       23.49       25.14      2.70 o 
  -8   4   1      448.51      435.31      7.09 o 
  -6   4   1     1123.20     1027.53     12.56 o 
  -4   4   1     9377.19     9537.80     89.97 o 
  -2   4   1     1320.55     1497.29     16.61 o 
   0   4   1      959.93     1056.60     12.46 o 
   2   4   1      182.91      198.04      4.29 o 
   4   4   1      225.79      219.53      4.33 o 
   6   4   1      955.32     1021.15     14.03 o 
   8   4   1       18.79       20.62      2.34 o 
  10   4   1       26.41       24.82      2.74 o 
  12   4   1        2.70        0.20      1.92 o 
  14   4   1      212.62      224.85      6.66 o 
  16   4   1        7.05       -0.29      2.15 o 
  18   4   1       54.69       59.21      5.77 o 
  20   4   1       60.55       77.52      7.37 o 
 -19   5   1       26.15       36.92      7.55 o 
 -17   5   1       54.94       58.38      6.36 o 
 -15   5   1       29.09       27.34      3.87 o 
 -13   5   1      325.68      280.89      7.49 o 
 -11   5   1      233.43      203.86      7.98 o 
  -9   5   1       28.44       31.94      3.66 o 
  -7   5   1       25.93       31.00      3.10 o 
  -5   5   1     1190.21     1135.25     14.12 o 
  -3   5   1      387.54      344.23     11.77 o 
  -1   5   1       20.25       22.24      2.33 o 
   1   5   1      149.12      154.65      4.28 o 
   3   5   1      787.89      757.05     10.32 o 
   5   5   1      120.81      117.38      8.36 o 
   7   5   1      703.84      686.56     11.40 o 
   9   5   1      996.17     1017.58     15.24 o 
  11   5   1      479.07      468.57      9.66 o 
  13   5   1        0.11        1.92      2.26 o 
  15   5   1      315.77      292.27      8.05 o 
  17   5   1        1.45        2.48      2.73 o 
  19   5   1       12.13       22.95      6.53 o 
 -18   6   1       13.25       13.54      6.91 o 
 -16   6   1        0.01        0.21      2.31 o 
 -14   6   1        1.14        0.37      2.79 o 
 -12   6   1       64.82       75.17      4.83 o 
 -10   6   1      163.90      143.08      7.40 o 
  -8   6   1        2.66        5.73      2.50 o 
  -6   6   1     1572.69     1586.27     21.34 o 
  -4   6   1      112.39      117.27      6.40 o 
  -2   6   1      106.33      114.71      4.30 o 
   0   6   1       17.86       16.61      2.62 o 
   2   6   1     1292.43     1290.90     16.09 o 
   4   6   1        4.38        9.29      2.43 o 
   6   6   1       56.95       64.19      4.18 o 
   8   6   1      712.29      691.41     12.30 o 
  10   6   1      339.80      356.26      8.60 o 
  12   6   1       85.84       77.17      4.93 o 
  14   6   1        0.37       -2.81      2.20 o 
  16   6   1        2.21        0.13      3.00 o 
  18   6   1        1.90        0.62      4.01 o 
 -15   7   1       33.75       28.00      4.59 o 
 -13   7   1        7.51        5.73      3.80 o 
 -11   7   1        9.02        8.87      2.92 o 
  -9   7   1      105.28       93.06      5.44 o 
  -7   7   1       34.46       33.97      3.71 o 
  -5   7   1        0.05        2.65      1.65 o 
  -3   7   1       33.82       27.30      3.24 o 
  -1   7   1        7.28        5.79      2.08 o 
   1   7   1      103.68      106.09      5.17 o 
   3   7   1       12.60       11.96      2.64 o 
   5   7   1      289.37      275.00      7.60 o 
   7   7   1        2.10        0.18      2.72 o 
   9   7   1       39.29       46.66      4.19 o 
  11   7   1        0.97       -0.14      2.76 o 
  13   7   1        0.05       -0.45      2.56 o 
  15   7   1       17.05       13.92      4.03 o 
 -12   8   1        1.27        1.11      2.96 o 
 -10   8   1       59.38       59.80      5.02 o 
  -8   8   1       97.38      103.66      6.10 o 
  -6   8   1        1.71        3.96      2.89 o 
  -4   8   1        0.18        1.40      2.44 o 
  -2   8   1       50.80       37.58      4.41 o 
   0   8   1       69.84       68.26      5.35 o 
   2   8   1       47.17       46.86      5.30 o 
   4   8   1       12.63       15.56      3.06 o 
   6   8   1        0.10        2.19      3.06 o 
   8   8   1        4.97        6.53      3.03 o 
  10   8   1        5.61        6.08      3.50 o 
  12   8   1      202.75      224.63      8.88 o 
  -7   9   1        0.28       -0.54      3.14 o 
  -5   9   1        0.03        1.30      3.20 o 
  -3   9   1        0.67        2.13      3.40 o 
  -1   9   1        0.57        2.05      3.24 o 
   1   9   1        0.07       -0.32      3.06 o 
   3   9   1        0.06       -4.16      2.77 o 
   5   9   1        8.47        2.78      3.27 o 
   7   9   1       64.19       70.85      6.79 o 
 -22   0   2       34.49       71.96      9.10 o 
 -20   0   2       96.77       90.44      9.24 o 
 -18   0   2       14.68        9.39      4.82 o 
 -16   0   2      139.89      136.90     11.01 o 
 -14   0   2       12.43       12.57      4.09 o 
 -12   0   2     2581.02     2784.20     40.34 o 
 -10   0   2     2029.13     2208.80     32.12 o 
  -8   0   2        0.86        0.95      1.03 o 
  -6   0   2      439.72      457.36      7.72 o 
  -4   0   2      486.19      456.94     12.01 o 
  -2   0   2    17442.27    15730.68    253.84 o 
   0   0   2     7373.19     6767.93     99.18 o 
   2   0   2    14871.10    13859.65    253.25 o 
   4   0   2     5155.63     4704.81     62.42 o 
   6   0   2        9.41        2.46      1.42 o 
   8   0   2      489.11      435.64      8.64 o 
  10   0   2      631.72      605.02     14.62 o 
  12   0   2       25.52        8.27      3.12 o 
  14   0   2      545.27      554.17     12.43 o 
  16   0   2        4.71        5.11      2.87 o 
  18   0   2      113.55      114.36      6.93 o 
  20   0   2       41.55       43.78      9.46 o 
  22   0   2       85.58      112.69     14.22 o 
 -23   1   2       22.65       21.15      5.44 o 
 -21   1   2      154.34      152.85      9.61 o 
 -19   1   2      165.22      158.04      7.99 o 
 -17   1   2       84.82       87.81      6.17 o 
 -15   1   2       75.54       77.88      5.82 o 
 -13   1   2       17.59       12.69      1.70 o 
 -11   1   2     1413.02     1404.14     15.74 o 
  -9   1   2     7670.70     7937.51     74.75 o 
  -7   1   2     5201.77     5317.44     50.35 o 
  -5   1   2      731.55      757.27      8.42 o 
  -3   1   2    19261.84    17602.59    166.00 o 
  -1   1   2    10216.50     9509.19    151.60 o 
   1   1   2      255.67      260.51      6.23 o 
   3   1   2     2573.00     2481.28     23.86 o 
   5   1   2     8408.06     8148.45     76.08 o 
   7   1   2     4273.97     4410.72     42.33 o 
   9   1   2     2025.44     2174.36     27.98 o 
  11   1   2      269.04      220.17      5.12 o 
  13   1   2       46.68       46.78      2.79 o 
  15   1   2       10.28       10.31      2.15 o 
  17   1   2      394.98      407.16      8.72 o 
  19   1   2       45.14       54.60      5.83 o 
  21   1   2       43.87       57.96      6.32 o 
  23   1   2       27.07       33.31      6.97 o 
 -22   2   2        7.71        5.48      4.43 o 
 -20   2   2        1.29       -1.32      3.60 o 
 -18   2   2       29.23       20.69      4.45 o 
 -16   2   2      200.60      181.89      7.37 o 
 -14   2   2      198.51      202.99      5.89 o 
 -12   2   2       18.03       19.80      1.97 o 
 -10   2   2      128.83      144.55      3.67 o 
  -8   2   2      389.00      416.41      6.14 o 
  -6   2   2     1494.46     1517.31     16.04 o 
  -4   2   2     7106.27     6967.35     65.33 o 
  -2   2   2      870.08      769.45     25.54 o 
   0   2   2     1735.45     1755.62     19.37 o 
   2   2   2      259.15      222.24      3.49 o 
   4   2   2     1590.55     1617.43     18.38 o 
   6   2   2     4734.72     4821.75     50.55 o 
   8   2   2     2765.80     2986.66     29.86 o 
  10   2   2      632.38      601.59      9.18 o 
  12   2   2       65.56       67.00      3.09 o 
  14   2   2        1.34        0.55      2.08 o 
  16   2   2       66.94       67.85      4.16 o 
  18   2   2       81.91       75.96      5.33 o 
  20   2   2        1.61        6.08      3.76 o 
  22   2   2        0.90       -1.14      3.66 o 
 -21   3   2      101.98       98.86      8.35 o 
 -19   3   2        0.01       -2.43      3.24 o 
 -17   3   2        5.35        2.86      3.37 o 
 -15   3   2      108.43      105.10      8.31 o 
 -13   3   2      159.54      135.19      4.32 o 
 -11   3   2      122.40      109.28      3.72 o 
  -9   3   2      126.47      157.29      4.10 o 
  -7   3   2      251.49      235.27      4.62 o 
  -5   3   2     1100.44     1046.17     12.16 o 
  -3   3   2     5959.21     5941.01     56.52 o 
  -1   3   2        0.54        0.94      0.97 o 
   1   3   2       14.62       24.97      2.10 o 
   3   3   2      642.31      689.17      8.42 o 
   5   3   2      364.71      366.36      6.45 o 
   7   3   2       99.24       99.29      3.56 o 
   9   3   2       68.50       92.98      4.21 o 
  11   3   2      183.75      169.01      6.06 o 
  13   3   2      125.98      124.75      5.47 o 
  15   3   2      397.38      356.05     16.95 o 
  17   3   2       96.20       95.91      5.19 o 
  19   3   2      180.54      197.91      7.87 o 
  21   3   2       20.66       30.47      5.56 o 
 -20   4   2       16.51       18.02      5.39 o 
 -18   4   2       15.18       19.05      4.60 o 
 -16   4   2       31.62       32.74      5.11 o 
 -14   4   2      440.92      431.44     17.84 o 
 -12   4   2      628.73      606.62     12.16 o 
 -10   4   2      483.97      461.48      7.70 o 
  -8   4   2      145.63      156.42      4.23 o 
  -6   4   2      604.22      565.90     11.20 o 
  -4   4   2       80.35       78.07      3.05 o 
  -2   4   2      189.11      178.38      4.13 o 
   0   4   2        1.66        0.82      1.18 o 
   2   4   2       26.27       24.33      2.31 o 
   4   4   2      260.61      260.90      6.10 o 
   6   4   2        0.04        1.49      1.82 o 
   8   4   2      153.83      136.90      4.62 o 
  10   4   2      328.95      316.13      7.21 o 
  12   4   2      112.29      106.28      5.01 o 
  14   4   2      178.39      155.22      5.78 o 
  16   4   2       65.65       66.02      4.73 o 
  18   4   2       17.05       10.92      3.75 o 
  20   4   2        7.94       13.68      4.64 o 
 -19   5   2       16.48       16.06      4.96 o 
 -17   5   2       38.04       35.95      5.63 o 
 -15   5   2      175.02      176.05     13.20 o 
 -13   5   2      454.72      460.31     13.21 o 
 -11   5   2      428.04      407.06      8.78 o 
  -9   5   2      967.47      956.52     14.52 o 
  -7   5   2       66.69       69.13      3.42 o 
  -5   5   2      436.08      447.85      7.78 o 
  -3   5   2       88.60       91.62      3.63 o 
  -1   5   2        0.61        1.93      1.47 o 
   1   5   2      552.85      586.41      9.55 o 
   3   5   2      238.70      228.83      6.32 o 
   5   5   2       31.54       47.39      3.98 o 
   7   5   2       34.95       39.49      3.24 o 
   9   5   2       18.09       24.43      3.34 o 
  11   5   2      848.54      825.57     13.72 o 
  13   5   2      523.88      507.00     10.55 o 
  15   5   2       41.35       39.11      3.77 o 
  17   5   2       28.29       21.15      3.97 o 
  19   5   2       12.75       14.79      3.76 o 
 -18   6   2        0.02        4.92      4.05 o 
 -16   6   2       56.91       77.67      7.34 o 
 -14   6   2        5.29        2.15      2.83 o 
 -12   6   2        6.55        4.50      2.59 o 
 -10   6   2       83.18       77.53      4.77 o 
  -8   6   2      215.15      214.39      6.72 o 
  -6   6   2      777.03      759.08     12.74 o 
  -4   6   2      896.22      891.26     13.61 o 
  -2   6   2      748.31      733.07     10.83 o 
   0   6   2       90.00       94.49      4.10 o 
   2   6   2      309.55      311.74      8.27 o 
   4   6   2     1226.21     1201.41     17.24 o 
   6   6   2      138.16      136.04      6.27 o 
   8   6   2       75.87       63.30      4.27 o 
  10   6   2      138.39      130.92      6.03 o 
  12   6   2        0.48        4.26      2.52 o 
  14   6   2        5.61       -1.62      2.38 o 
  16   6   2       81.93       99.05     10.82 o 
 -15   7   2        6.82        1.42      3.30 o 
 -13   7   2        9.80        7.36      3.24 o 
 -11   7   2      140.87      131.82      6.52 o 
  -9   7   2        0.39       -1.94      2.45 o 
  -7   7   2       61.89       68.91      4.70 o 
  -5   7   2      317.57      316.97      8.17 o 
  -3   7   2       92.74       73.92      6.02 o 
  -1   7   2      135.81      112.84      5.26 o 
   1   7   2       21.50       16.72      2.85 o 
   3   7   2      202.33      174.09      6.71 o 
   5   7   2      210.63      204.76      6.60 o 
   7   7   2       65.51       67.29      4.66 o 
   9   7   2       20.20       18.07      3.18 o 
  11   7   2        1.20       -1.23      2.42 o 
  13   7   2        0.72       -0.45      2.61 o 
  15   7   2        8.42        7.92      3.27 o 
 -12   8   2        0.00        4.14      5.38 o 
 -10   8   2      183.74      197.94      7.69 o 
  -8   8   2       20.67       19.97      3.95 o 
  -6   8   2        3.28        8.55      2.99 o 
  -4   8   2        1.67       -0.49      2.66 o 
  -2   8   2      216.92      197.86     10.43 o 
   0   8   2      147.56      135.15      7.24 o 
   2   8   2       19.64       14.69      3.24 o 
   4   8   2        2.96        4.49      2.44 o 
   6   8   2       54.97       42.50      4.18 o 
   8   8   2        7.96        8.87      3.12 o 
  10   8   2       46.34       60.77      5.70 o 
  12   8   2        8.47       15.98      4.12 o 
  -7   9   2       19.36       24.76      4.37 o 
  -5   9   2      103.25       87.82      6.55 o 
  -3   9   2       83.84       89.19      6.59 o 
  -1   9   2        0.03       -4.08      2.80 o 
   1   9   2       48.65       47.55      5.15 o 
   3   9   2        2.60        3.32      3.24 o 
   5   9   2       36.17       34.55      4.71 o 
   7   9   2       44.16       64.35      5.35 o 
 -23   1   3       11.73       10.96      4.69 o 
 -21   1   3        0.77        0.38      3.79 o 
 -19   1   3       41.89       44.02      5.23 o 
 -17   1   3      387.30      426.78     11.39 o 
 -15   1   3      428.66      429.47     10.83 o 
 -13   1   3      745.76      726.45     21.03 o 
 -11   1   3        0.10        3.80      1.11 o 
  -9   1   3      347.06      359.81      5.26 o 
  -7   1   3     1908.87     1895.02     19.18 o 
  -5   1   3      579.23      557.72      6.61 o 
  -3   1   3     5329.45     5342.54     62.06 o 
  -1   1   3      222.88      195.52      3.96 o 
   1   1   3      682.63      621.17      6.85 o 
   3   1   3      440.79      404.89      5.07 o 
   5   1   3     1849.67     1757.84     17.85 o 
   7   1   3       81.89       56.01      2.18 o 
   9   1   3      266.03      266.46      4.83 o 
  11   1   3     1510.34     1542.23     17.39 o 
  13   1   3     2170.66     2146.61     25.94 o 
  15   1   3      533.19      526.84      9.81 o 
  17   1   3        8.70       15.66      2.73 o 
  19   1   3        0.00       -3.33      2.49 o 
  21   1   3        0.12        1.13      5.00 o 
 -22   2   3        3.84        5.68      4.37 o 
 -20   2   3       38.43       30.78      5.32 o 
 -18   2   3      225.44      191.21      9.27 o 
 -16   2   3      238.51      254.06      8.60 o 
 -14   2   3        0.11        1.36      2.69 o 
 -12   2   3      320.56      363.10      6.29 o 
 -10   2   3        0.13        0.48      1.18 o 
  -8   2   3      450.36      486.90      6.83 o 
  -6   2   3      797.95      864.30     10.12 o 
  -4   2   3      131.99      143.44      3.04 o 
  -2   2   3        0.57        4.27      1.51 o 
   0   2   3     1689.15     1663.73     16.93 o 
   2   2   3       94.66       81.72      2.58 o 
   4   2   3        1.90        0.90      0.73 o 
   6   2   3       44.62       63.09      2.52 o 
   8   2   3       77.45       76.52      3.01 o 
  10   2   3      196.20      190.61      4.23 o 
  12   2   3       28.86       23.29      2.16 o 
  14   2   3      114.91       98.92      5.23 o 
  16   2   3      305.95      291.47      8.46 o 
  18   2   3      316.59      316.54      8.09 o 
  20   2   3       74.26       78.39      6.99 o 
  22   2   3       64.50       70.02     10.40 o 
 -21   3   3        0.46        1.48      3.87 o 
 -19   3   3        7.65       11.47      5.86 o 
 -17   3   3       91.77       76.43      6.66 o 
 -15   3   3       25.52       25.01      4.37 o 
 -13   3   3      140.81      131.90      5.05 o 
 -11   3   3        0.15        1.42      1.45 o 
  -9   3   3      461.07      413.09      6.71 o 
  -7   3   3      106.38       93.43      4.71 o 
  -5   3   3     1474.26     1565.13     17.06 o 
  -3   3   3      197.58      201.97      9.34 o 
  -1   3   3     2869.81     2920.82     31.92 o 
   1   3   3        3.65        1.37      1.07 o 
   3   3   3      106.15      107.92      2.78 o 
   5   3   3      247.86      248.40      5.23 o 
   7   3   3      143.63      160.76      4.47 o 
   9   3   3      395.70      432.05      7.90 o 
  11   3   3        4.33        4.58      1.95 o 
  13   3   3      253.96      237.84      8.40 o 
  15   3   3       65.16       62.72      5.83 o 
  17   3   3       28.63       33.16      3.54 o 
  19   3   3      151.62      160.71     10.24 o 
  21   3   3       88.34      110.68      8.55 o 
 -20   4   3       11.15       14.62      4.91 o 
 -18   4   3        2.33       -3.53      3.39 o 
 -16   4   3       79.27       67.65      7.63 o 
 -14   4   3      229.06      252.86      8.04 o 
 -12   4   3       81.97       78.30      4.22 o 
 -10   4   3      147.72      138.17      5.58 o 
  -8   4   3      392.50      380.75      7.07 o 
  -6   4   3        0.19        4.23      3.03 o 
  -4   4   3     2210.30     2308.45     24.34 o 
  -2   4   3      159.82      159.52      3.98 o 
   0   4   3      878.43      923.31     11.38 o 
   2   4   3     4508.92     4761.05     46.52 o 
   4   4   3      251.23      276.57      5.57 o 
   6   4   3       16.84       12.23      2.20 o 
   8   4   3       13.62       15.06      2.52 o 
  10   4   3       12.18       16.65      2.53 o 
  12   4   3      190.66      184.93      5.91 o 
  14   4   3      221.52      225.12      7.51 o 
  16   4   3      154.64      160.51      7.25 o 
  18   4   3       85.18       94.18      9.71 o 
  20   4   3      222.78      242.91     19.84 o 
 -19   5   3        0.70        1.56      3.84 o 
 -17   5   3        1.98       -1.55      3.57 o 
 -15   5   3      232.25      219.87      9.91 o 
 -13   5   3        0.00       -1.45      2.43 o 
 -11   5   3      254.90      268.10      7.11 o 
  -9   5   3     1808.89     1859.36     23.84 o 
  -7   5   3      365.80      341.44      8.44 o 
  -5   5   3      101.09       97.07      3.95 o 
  -3   5   3        1.37        2.22      1.56 o 
  -1   5   3      256.75      257.69      5.49 o 
   1   5   3      475.66      467.69      7.60 o 
   3   5   3      103.26       73.87      3.80 o 
   5   5   3      675.21      624.01     11.74 o 
   7   5   3      470.43      456.72     10.12 o 
   9   5   3       43.61       36.64      3.40 o 
  11   5   3       93.59       88.62      5.40 o 
  13   5   3      143.24      147.12      6.26 o 
  15   5   3        9.32        6.03      2.75 o 
  17   5   3        3.09       -2.31      2.34 o 
  19   5   3       81.49       79.84      7.55 o 
 -16   6   3       48.67       42.74      6.06 o 
 -14   6   3        5.12       -0.39      3.51 o 
 -12   6   3        4.60        7.81      3.14 o 
 -10   6   3       10.29        4.88      2.49 o 
  -8   6   3      392.23      364.58     15.12 o 
  -6   6   3      719.58      757.84     12.77 o 
  -4   6   3      661.11      618.09      9.87 o 
  -2   6   3      218.07      209.70      5.60 o 
   0   6   3       37.36       36.70      5.31 o 
   2   6   3        1.71        2.98      2.12 o 
   4   6   3     1502.07     1501.02     20.42 o 
   6   6   3      847.52      842.27     15.19 o 
   8   6   3      159.98      155.90      6.49 o 
  10   6   3       82.20       85.21      5.89 o 
  12   6   3      412.71      428.26      9.97 o 
  14   6   3       21.25       20.53      3.46 o 
  16   6   3        0.01        2.90      2.84 o 
 -15   7   3        8.57       11.64      4.58 o 
 -13   7   3       43.43       46.11      5.05 o 
 -11   7   3        1.63        4.03      2.76 o 
  -9   7   3      238.90      227.54      9.95 o 
  -7   7   3      542.12      497.52     10.61 o 
  -5   7   3       60.11       58.45      4.32 o 
  -3   7   3        0.21       -1.88      2.08 o 
  -1   7   3        0.46        2.01      2.15 o 
   1   7   3       17.46       14.81      2.76 o 
   3   7   3      190.69      172.57      6.54 o 
   5   7   3        3.29        2.92      2.39 o 
   7   7   3       16.65       19.68      3.17 o 
   9   7   3       26.15       26.07      4.47 o 
  11   7   3       53.39       51.61      4.47 o 
  13   7   3        0.28        0.34      2.76 o 
  15   7   3        5.81        7.13      3.63 o 
 -12   8   3       38.17       66.64      6.24 o 
 -10   8   3       96.54       92.46      5.91 o 
  -8   8   3        2.72       -0.36      3.11 o 
  -6   8   3      155.52      166.11      6.96 o 
  -4   8   3      124.30      115.84      8.86 o 
  -2   8   3        1.71        3.29      2.84 o 
   0   8   3       89.01       78.09      5.75 o 
   2   8   3       61.21       54.84      4.43 o 
   4   8   3        4.27        6.18      3.25 o 
   6   8   3      117.55      117.04      6.74 o 
   8   8   3        6.31        9.80      3.44 o 
  10   8   3       43.22       47.56      4.74 o 
  -5   9   3       15.71       17.61      4.12 o 
  -3   9   3        8.29        7.16      3.39 o 
  -1   9   3        4.23        5.23      3.44 o 
   1   9   3       16.51       17.54      3.98 o 
   3   9   3       23.89       20.87      4.12 o 
   5   9   3        7.66       11.27      3.43 o 
 -22   0   4        9.32        3.68      5.66 o 
 -20   0   4        0.35        2.39      5.20 o 
 -18   0   4        0.90        3.84      4.53 o 
 -16   0   4        1.58        7.39      4.45 o 
 -14   0   4      174.76      169.02      9.74 o 
 -12   0   4        0.73        0.89      7.11 o 
 -10   0   4      282.00      229.19     14.58 o 
  -8   0   4      193.18      164.54      6.96 o 
  -6   0   4     4328.32     4111.43     70.59 o 
  -4   0   4       14.96       16.43      1.38 o 
  -2   0   4    63943.83    52925.00   1272.47 o 
   0   0   4    58495.04    51563.57    929.89 o 
   2   0   4    16349.48    16154.33    398.17 o 
   4   0   4     1141.90     1202.45     17.76 o 
   6   0   4     1049.74     1150.48     17.78 o 
   8   0   4     1195.30     1292.75     22.68 o 
  10   0   4      359.35      348.54      8.36 o 
  12   0   4     3205.09     3137.06     45.82 o 
  14   0   4     5110.98     5290.80     74.50 o 
  16   0   4      410.05      426.03     11.58 o 
  18   0   4      216.71      189.24     22.37 o 
  20   0   4       32.53       46.47      6.32 o 
  22   0   4       14.28       18.82      8.03 o 
 -21   1   4        9.23        9.50      4.00 o 
 -19   1   4        0.51       -2.79      3.39 o 
 -17   1   4      125.34      130.70      7.29 o 
 -15   1   4      687.18      690.65     14.20 o 
 -13   1   4       12.10        9.77      2.68 o 
 -11   1   4      126.70      119.36      5.34 o 
  -9   1   4      187.10      212.28      5.55 o 
  -7   1   4        0.02        2.17      1.11 o 
  -5   1   4     3107.62     3022.34     29.34 o 
  -3   1   4      305.12      317.93      5.25 o 
  -1   1   4     6856.24     7027.38     65.70 o 
   1   1   4    17781.98    17106.81    218.40 o 
   3   1   4        8.92       19.66      1.08 o 
   5   1   4      195.97      208.85      5.95 o 
   7   1   4     1490.38     1460.72     15.74 o 
   9   1   4       92.01       71.57      2.81 o 
  11   1   4      142.82      130.02      3.79 o 
  13   1   4      304.63      300.34      6.17 o 
  15   1   4     2829.60     2873.47     30.94 o 
  17   1   4      390.60      387.55     10.42 o 
  19   1   4       64.22       68.32      4.60 o 
  21   1   4       49.24       75.20      8.29 o 
 -22   2   4        8.21        4.56      4.16 o 
 -20   2   4        1.38        0.68      3.71 o 
 -18   2   4        2.59       -4.34      2.89 o 
 -16   2   4      217.01      230.72      8.45 o 
 -14   2   4      878.95      914.49     18.43 o 
 -12   2   4       46.15       50.93      3.20 o 
 -10   2   4      799.57      783.17      9.92 o 
  -8   2   4       83.68      111.33      3.27 o 
  -6   2   4      327.17      333.92      5.19 o 
  -4   2   4      180.31      181.94      3.92 o 
  -2   2   4     1647.31     1651.53     18.48 o 
   0   2   4      524.96      504.34      6.43 o 
   2   2   4      968.04      949.84     11.58 o 
   4   2   4     1387.30     1492.16     15.73 o 
   6   2   4      875.41      963.89     11.13 o 
   8   2   4     1170.45     1303.88     14.68 o 
  10   2   4       83.23       94.35      3.27 o 
  12   2   4        0.78        1.26      1.70 o 
  14   2   4      734.03      751.77     12.34 o 
  16   2   4      374.84      368.12     13.47 o 
  18   2   4      132.47      140.10      7.12 o 
  20   2   4        0.98        2.22      3.08 o 
  22   2   4       35.47       49.61      8.04 o 
 -21   3   4        1.54        6.15      4.34 o 
 -19   3   4       38.58       32.30      5.35 o 
 -17   3   4       46.61       44.91      5.75 o 
 -15   3   4       39.88       27.63      4.04 o 
 -13   3   4       69.75       72.85      4.10 o 
 -11   3   4      239.50      221.38      6.75 o 
  -9   3   4       10.76       17.44      1.89 o 
  -7   3   4       13.06        7.88      1.48 o 
  -5   3   4     1039.85     1037.81     12.31 o 
  -3   3   4     2930.14     2850.79     72.23 o 
  -1   3   4      163.16      185.84      4.03 o 
   1   3   4      774.86      765.54      9.41 o 
   3   3   4      318.94      308.32      6.74 o 
   5   3   4      100.67       97.65      3.40 o 
   7   3   4      423.21      433.03      7.62 o 
   9   3   4      113.32      113.76      4.17 o 
  11   3   4      339.03      301.31      6.90 o 
  13   3   4       10.06       10.71      2.47 o 
  15   3   4       20.33       32.82      3.37 o 
  17   3   4      285.01      283.71      8.84 o 
  19   3   4       91.30       68.90      5.56 o 
  21   3   4        1.43        6.65      5.44 o 
 -20   4   4        6.15       -3.50      4.62 o 
 -18   4   4       69.66       69.10      7.05 o 
 -16   4   4        1.13        0.91      3.46 o 
 -14   4   4       23.66       19.76      5.86 o 
 -12   4   4      117.59      115.38      5.19 o 
 -10   4   4     1296.43     1327.87     16.29 o 
  -8   4   4        2.02        0.01      1.50 o 
  -6   4   4        0.68        2.83      1.52 o 
  -4   4   4       17.53       24.50      2.26 o 
  -2   4   4      243.41      251.56     10.98 o 
   0   4   4     2415.10     2591.81     26.91 o 
   2   4   4      129.69      132.04      3.63 o 
   4   4   4      169.87      189.64      4.27 o 
   6   4   4       17.37       21.51      2.37 o 
   8   4   4      235.67      240.49      6.07 o 
  10   4   4       18.14       10.65      2.27 o 
  12   4   4      469.09      428.70      9.05 o 
  14   4   4       16.89       18.13      2.96 o 
  16   4   4       40.84       37.28      3.84 o 
  18   4   4        2.10        3.13      2.36 o 
  20   4   4       55.96       58.27      6.89 o 
 -19   5   4        9.46        0.68      4.06 o 
 -17   5   4        2.88        1.06      4.12 o 
 -15   5   4        9.56        2.03      6.31 o 
 -13   5   4       29.71       27.22      3.78 o 
 -11   5   4       57.80       62.88      4.88 o 
  -9   5   4      440.19      454.45      8.63 o 
  -7   5   4      894.46      873.31     12.20 o 
  -5   5   4      415.37      401.84      8.02 o 
  -3   5   4      117.60      112.42      3.99 o 
  -1   5   4       88.15       93.32      4.07 o 
   1   5   4      228.07      235.09      6.80 o 
   3   5   4     1928.76     2002.09     24.68 o 
   5   5   4       54.29       50.89      3.89 o 
   7   5   4        0.25        1.49      2.02 o 
   9   5   4     1437.98     1449.12     20.11 o 
  11   5   4      296.45      301.98     11.31 o 
  13   5   4       54.52       52.36      4.15 o 
  15   5   4       94.68       79.89      5.09 o 
  17   5   4       87.59       96.39      6.74 o 
  19   5   4       25.94       26.35      5.39 o 
 -16   6   4       25.69       17.52      5.03 o 
 -14   6   4       93.96       89.45      7.67 o 
 -12   6   4       23.20       29.66      4.16 o 
 -10   6   4       28.49       21.11      3.23 o 
  -8   6   4      720.57      739.50     12.83 o 
  -6   6   4      187.86      175.60      5.34 o 
  -4   6   4      320.00      334.14      7.27 o 
  -2   6   4       48.80       50.34      3.31 o 
   0   6   4        5.76        5.04      1.82 o 
   2   6   4      133.46      160.49      5.57 o 
   4   6   4      179.35      181.97      5.88 o 
   6   6   4       48.92       49.81      4.66 o 
   8   6   4        3.58        7.86      2.97 o 
  10   6   4        4.17        5.94      2.57 o 
  12   6   4      113.33      108.85      5.88 o 
  14   6   4        8.71        7.40      4.14 o 
  16   6   4        7.21        9.90      3.71 o 
 -15   7   4        0.00        5.62      4.28 o 
 -13   7   4        8.81       14.04      3.89 o 
 -11   7   4       42.02       45.49      4.87 o 
  -9   7   4      105.14       97.22      5.62 o 
  -7   7   4      282.41      298.29      8.31 o 
  -5   7   4      969.74     1001.27     20.48 o 
  -3   7   4       42.35       49.67      3.54 o 
  -1   7   4        8.72        8.37      2.50 o 
   1   7   4        0.09        2.61      1.51 o 
   3   7   4      155.25      154.04      5.88 o 
   5   7   4        3.24        3.07      2.45 o 
   7   7   4       79.94       70.75      5.50 o 
   9   7   4       24.95       28.96      3.72 o 
  11   7   4        2.77        3.79      3.21 o 
  13   7   4       16.58       22.06      5.76 o 
 -10   8   4       15.39       17.19      4.01 o 
  -8   8   4        0.27        6.38      3.45 o 
  -6   8   4      132.81      153.94      7.91 o 
  -4   8   4      102.76       72.19      6.02 o 
  -2   8   4        6.36        7.56      3.04 o 
   0   8   4       20.09       19.40      3.23 o 
   2   8   4        0.01        2.60      1.83 o 
   4   8   4      126.16      106.13      6.14 o 
   6   8   4        6.06        5.98      2.83 o 
   8   8   4        8.72        9.50      3.78 o 
  10   8   4       23.26       31.55      5.47 o 
  -5   9   4        0.05        2.13      3.28 o 
  -3   9   4      318.86      336.65     10.76 o 
  -1   9   4       10.34        3.89      3.35 o 
   1   9   4       33.88       37.32      4.73 o 
   3   9   4       52.39       59.87      9.04 o 
   5   9   4       73.54       78.21      5.71 o 
 -21   1   5        0.04       -4.40      5.68 o 
 -19   1   5        0.00       -2.87      4.04 o 
 -17   1   5        2.00       -3.28      3.11 o 
 -15   1   5       66.65       69.20      6.30 o 
 -13   1   5      730.72      753.54     15.67 o 
 -11   1   5     1026.79     1082.92     17.56 o 
  -9   1   5        8.95        6.96      2.03 o 
  -7   1   5      655.44      637.40      9.12 o 
  -5   1   5      518.93      527.52     18.65 o 
  -3   1   5      219.45      209.51      3.92 o 
  -1   1   5     3287.68     3337.93     32.18 o 
   1   1   5     3318.02     3274.00     34.85 o 
   3   1   5      506.55      507.18      7.26 o 
   5   1   5      152.24      152.78      3.06 o 
   7   1   5      436.67      420.54      6.13 o 
   9   1   5        0.04       -0.06      1.29 o 
  11   1   5     1052.69     1020.66     12.80 o 
  13   1   5        9.81        9.57      1.97 o 
  15   1   5      594.36      592.38     10.65 o 
  17   1   5      479.50      489.85      9.97 o 
  19   1   5        2.18        1.60      2.53 o 
  21   1   5       14.00        4.87      4.32 o 
 -22   2   5        7.65       11.65      4.83 o 
 -20   2   5        1.60       -0.89      3.87 o 
 -18   2   5      202.95      192.80     10.20 o 
 -16   2   5      552.51      553.89     13.10 o 
 -14   2   5      554.10      540.33     12.28 o 
 -12   2   5      225.32      234.46      7.41 o 
 -10   2   5      131.05      132.79      6.27 o 
  -8   2   5      166.16      163.12      4.36 o 
  -6   2   5     2147.30     2025.06     23.58 o 
  -4   2   5     1178.89     1308.43     14.57 o 
  -2   2   5     1357.29     1381.58     14.83 o 
   0   2   5        6.79        1.86      0.84 o 
   2   2   5        0.55        0.29      0.82 o 
   4   2   5     1250.67     1346.99     14.59 o 
   6   2   5      488.34      514.62      7.96 o 
   8   2   5      631.22      654.35      8.76 o 
  10   2   5      107.52      128.22      3.69 o 
  12   2   5     1209.02     1173.20     16.29 o 
  14   2   5       19.00       11.54      2.56 o 
  16   2   5       74.75       66.50      6.29 o 
  18   2   5       19.48       17.57      3.42 o 
  20   2   5       29.61       17.17      4.81 o 
 -21   3   5       17.14       21.66      5.43 o 
 -19   3   5       62.27       57.48      6.66 o 
 -17   3   5        8.49        4.87      3.75 o 
 -15   3   5       84.34       83.23      5.94 o 
 -13   3   5      151.42      143.83      6.54 o 
 -11   3   5       23.92       23.19      2.63 o 
  -9   3   5     3189.20     3289.77     33.65 o 
  -7   3   5        1.24        5.76      2.44 o 
  -5   3   5        2.90        3.27      1.27 o 
  -3   3   5     1191.97     1194.14     14.83 o 
  -1   3   5     2168.49     2345.68     26.67 o 
   1   3   5       22.31       17.63      1.65 o 
   3   3   5      235.17      216.32      4.19 o 
   5   3   5      177.52      190.18      3.99 o 
   7   3   5        9.67       10.01      1.79 o 
   9   3   5     1827.26     1854.19     22.87 o 
  11   3   5      975.51      900.10     13.63 o 
  13   3   5      182.02      188.80      5.95 o 
  15   3   5       77.17       76.03      4.60 o 
  17   3   5      103.42      109.86      6.51 o 
  19   3   5      242.09      263.67     11.55 o 
 -20   4   5       10.77        9.82      4.65 o 
 -18   4   5       23.57       36.78      5.73 o 
 -16   4   5        9.26        2.69      3.61 o 
 -14   4   5       27.72       32.64      5.00 o 
 -12   4   5      553.63      584.23     10.91 o 
 -10   4   5      650.04      672.49     10.14 o 
  -8   4   5       19.59       13.89      2.06 o 
  -6   4   5       99.32       90.90      3.63 o 
  -4   4   5      569.29      602.92     15.17 o 
  -2   4   5      261.54      270.40      5.36 o 
   0   4   5     1532.23     1662.71     18.55 o 
   2   4   5       11.80        6.51      1.65 o 
   4   4   5        0.70        2.02      1.54 o 
   6   4   5       17.52       18.17      2.26 o 
   8   4   5      166.21      155.59      5.04 o 
  10   4   5      237.27      236.34      6.42 o 
  12   4   5      245.68      274.35      7.21 o 
  14   4   5       84.09       65.66      5.13 o 
  16   4   5       18.64       16.40      3.54 o 
  18   4   5       29.95       20.81      3.93 o 
 -19   5   5       30.10       43.15      6.48 o 
 -17   5   5        8.70        5.03      4.16 o 
 -15   5   5       58.34       58.99      6.50 o 
 -13   5   5       46.69       37.12      5.63 o 
 -11   5   5      274.98      268.69      8.40 o 
  -9   5   5      391.67      379.72      7.63 o 
  -7   5   5     1093.77     1122.35     16.41 o 
  -5   5   5        4.24        2.89      1.73 o 
  -3   5   5       64.35       64.41      3.68 o 
  -1   5   5        8.25       10.23      1.97 o 
   1   5   5      550.57      574.91      8.86 o 
   3   5   5      309.61      307.39      7.85 o 
   5   5   5        7.01        5.07      2.06 o 
   7   5   5      164.59      168.15      9.83 o 
   9   5   5     2097.43     2127.72     27.14 o 
  11   5   5        9.57       12.65      2.84 o 
  13   5   5       11.06        8.07      4.19 o 
  15   5   5       54.67       58.71      6.12 o 
  17   5   5       26.71       37.05      5.11 o 
 -16   6   5        0.52        0.46      3.62 o 
 -14   6   5        7.90        8.47      4.06 o 
 -12   6   5       58.43       61.92      5.39 o 
 -10   6   5       79.20       81.82      5.74 o 
  -8   6   5      162.28      148.82      6.03 o 
  -6   6   5       70.25       76.26     12.77 o 
  -4   6   5      343.89      373.00     11.96 o 
  -2   6   5       53.39       61.49      3.60 o 
   0   6   5        4.51        1.50      1.96 o 
   2   6   5      440.79      421.92      8.88 o 
   4   6   5      310.48      311.50      8.58 o 
   6   6   5      151.35      144.56      5.88 o 
   8   6   5      662.87      692.48     14.85 o 
  10   6   5      119.94      124.02      6.32 o 
  12   6   5       46.23       44.44      4.78 o 
  14   6   5        0.79        2.60      3.00 o 
  16   6   5        0.78       -3.91      2.98 o 
 -13   7   5       13.46       19.47      5.09 o 
 -11   7   5       61.27       56.44      5.42 o 
  -9   7   5        7.55        6.70      2.86 o 
  -7   7   5      687.51      673.22     16.55 o 
  -5   7   5       23.42       20.96      3.70 o 
  -3   7   5        9.33        8.04      2.63 o 
  -1   7   5       30.47       24.73      3.21 o 
   1   7   5        0.05       -1.56      2.13 o 
   3   7   5        2.71        2.41      2.33 o 
   5   7   5        1.21       -0.48      3.32 o 
   7   7   5       68.39       80.15      5.13 o 
   9   7   5        0.01        6.97      3.23 o 
  11   7   5       12.66       18.73      4.03 o 
  13   7   5        3.33        4.32      4.11 o 
 -10   8   5        3.69        5.73      3.67 o 
  -8   8   5      106.92      105.65     19.10 o 
  -6   8   5       12.95       19.14      3.78 o 
  -4   8   5       55.11       64.36      5.39 o 
  -2   8   5       43.43       43.27      4.63 o 
   0   8   5       16.13       20.23      3.22 o 
   2   8   5        0.06       -0.74      2.34 o 
   4   8   5       18.25       19.97      3.48 o 
   6   8   5        0.11        3.88      2.77 o 
   8   8   5        0.00        5.41      3.37 o 
  10   8   5       46.73       51.81      5.57 o 
  -3   9   5       10.41       11.63      4.09 o 
  -1   9   5        3.10        4.19      3.37 o 
   1   9   5        0.02        3.23      3.22 o 
   3   9   5        6.04        7.94      3.30 o 
 -22   0   6       42.16       38.39     13.15 o 
 -20   0   6       17.41        3.66      5.42 o 
 -18   0   6        1.76       -6.07      4.05 o 
 -16   0   6      383.50      429.21     16.22 o 
 -14   0   6     1581.65     1603.65     35.51 o 
 -12   0   6      583.36      632.38     28.14 o 
 -10   0   6      565.28      628.97     16.82 o 
  -8   0   6      534.68      421.86     12.35 o 
  -6   0   6     4474.68     4697.35     63.73 o 
  -4   0   6     2962.72     3032.03     42.12 o 
  -2   0   6     7686.45     7936.71    104.98 o 
   0   0   6      952.84     1008.26     15.55 o 
   2   0   6      131.05      146.52      5.81 o 
   4   0   6     6316.08     6673.99     89.36 o 
   6   0   6      257.76      250.81      5.98 o 
   8   0   6     1040.38     1179.52     35.03 o 
  10   0   6        9.93       10.43      2.29 o 
  12   0   6     2607.18     2537.01     38.48 o 
  14   0   6      256.60      256.60     12.89 o 
  16   0   6      435.63      415.82     14.52 o 
  18   0   6       42.99       59.06     10.13 o 
  20   0   6       74.61       72.45     10.96 o 
 -21   1   6       30.87       38.25      5.61 o 
 -19   1   6        1.53       -4.46      3.68 o 
 -17   1   6      460.04      496.79     12.88 o 
 -15   1   6      102.67      106.92      6.46 o 
 -13   1   6      835.26      854.62     15.89 o 
 -11   1   6      756.75      753.92     13.86 o 
  -9   1   6     1669.28     1858.82     22.16 o 
  -7   1   6      703.31      659.55      8.15 o 
  -5   1   6     2440.80     2510.05     25.20 o 
  -3   1   6       72.02      106.62      2.71 o 
  -1   1   6      164.58      199.51      3.54 o 
   1   1   6     1698.58     1769.15     28.54 o 
   3   1   6       26.14       27.70      2.06 o 
   5   1   6     8128.25     8569.09     80.57 o 
   7   1   6      153.36      111.99      3.01 o 
   9   1   6       86.68      100.60      3.31 o 
  11   1   6        3.73        1.72      2.53 o 
  13   1   6      234.36      239.98      5.63 o 
  15   1   6      574.19      549.57     13.87 o 
  17   1   6      133.19      136.35      9.34 o 
  19   1   6       10.27       15.94      5.30 o 
  21   1   6       10.06       10.05      5.03 o 
 -20   2   6       10.15        9.78      4.47 o 
 -18   2   6      152.36      152.25      8.26 o 
 -16   2   6        9.19        6.39      3.91 o 
 -14   2   6      437.19      437.97     11.00 o 
 -12   2   6      212.63      203.53      7.23 o 
 -10   2   6       74.70       65.24      3.33 o 
  -8   2   6       17.23       15.89      1.62 o 
  -6   2   6     2354.75     2400.98     34.53 o 
  -4   2   6       17.15       10.28      2.28 o 
  -2   2   6      105.48      106.31      3.20 o 
   0   2   6      107.16      127.38      3.00 o 
   2   2   6      876.27      913.35     10.59 o 
   4   2   6       27.43       32.15      2.24 o 
   6   2   6     2772.88     2848.96     28.87 o 
   8   2   6     2228.11     2423.53     25.36 o 
  10   2   6     1081.95     1077.89     14.86 o 
  12   2   6      519.46      522.17      9.53 o 
  14   2   6       20.21       14.40      3.09 o 
  16   2   6        8.67        7.55      2.84 o 
  18   2   6        1.93        2.58      2.80 o 
  20   2   6       90.96      116.71      8.25 o 
 -21   3   6       17.21       18.62      5.25 o 
 -19   3   6        4.86       -0.78      3.70 o 
 -17   3   6        0.01       -3.72      3.70 o 
 -15   3   6        3.23        1.88      3.10 o 
 -13   3   6      141.45      141.56      7.64 o 
 -11   3   6      235.50      218.14      7.36 o 
  -9   3   6        0.10        3.04      1.81 o 
  -7   3   6      673.35      679.31     14.09 o 
  -5   3   6       12.25        8.39      1.73 o 
  -3   3   6       46.44       63.40      4.16 o 
  -1   3   6     2006.61     2164.89     22.73 o 
   1   3   6        6.22        6.70      1.56 o 
   3   3   6       18.44       24.23      1.92 o 
   5   3   6       33.95       51.21      2.35 o 
   7   3   6        5.70        7.05      2.02 o 
   9   3   6       43.87       36.41      3.16 o 
  11   3   6      236.72      228.45      7.18 o 
  13   3   6      436.58      447.12     10.54 o 
  15   3   6       34.06       36.48      4.07 o 
  17   3   6       45.83       35.74      4.32 o 
  19   3   6       43.34       42.27      4.83 o 
 -20   4   6       38.54       45.37      6.59 o 
 -18   4   6        0.22       -1.10      3.58 o 
 -16   4   6        1.27       -1.28      3.31 o 
 -14   4   6       97.61       99.46      6.73 o 
 -12   4   6     1247.88     1247.17     21.19 o 
 -10   4   6      106.29       92.11      4.70 o 
  -8   4   6       35.74       37.01      2.72 o 
  -6   4   6        3.83        1.57      2.16 o 
  -4   4   6        3.21        2.20      1.67 o 
  -2   4   6        6.42       10.75      1.95 o 
   0   4   6      842.26      915.04     11.81 o 
   2   4   6        0.36       -1.28      1.31 o 
   4   4   6       34.92       33.57      2.65 o 
   6   4   6        0.01        1.78      1.64 o 
   8   4   6      673.15      672.57     11.24 o 
  10   4   6       83.60       82.84      5.23 o 
  12   4   6      116.69      116.38      6.32 o 
  14   4   6       65.69       64.41      5.13 o 
  16   4   6       24.75       26.64      3.99 o 
  18   4   6       12.44       11.76      3.63 o 
 -17   5   6       32.93       34.81      5.90 o 
 -15   5   6       82.01       83.26      7.49 o 
 -13   5   6      147.09      137.03      8.95 o 
 -11   5   6      203.02      212.41      6.81 o 
  -9   5   6     1227.50     1285.79     18.66 o 
  -7   5   6        8.30        7.39      2.19 o 
  -5   5   6        0.42       -2.07      1.38 o 
  -3   5   6      202.37      193.45      5.12 o 
  -1   5   6       15.82       15.21      2.58 o 
   1   5   6      825.68      809.50     12.44 o 
   3   5   6      423.37      413.36      8.39 o 
   5   5   6      425.96      442.59      8.87 o 
   7   5   6      260.21      258.94      8.52 o 
   9   5   6        4.74        9.89      3.08 o 
  11   5   6      538.67      517.09     12.18 o 
  13   5   6       77.75       80.20      5.84 o 
  15   5   6        0.34       -0.25      2.92 o 
  17   5   6       20.35       21.52      4.24 o 
 -16   6   6       15.37       25.14      5.54 o 
 -14   6   6       45.51       51.85      9.04 o 
 -12   6   6       22.05       22.43      4.79 o 
 -10   6   6       68.51       69.89      5.48 o 
  -8   6   6       30.20       42.47      3.77 o 
  -6   6   6      451.18      461.88     10.62 o 
  -4   6   6      214.21      225.56      5.96 o 
  -2   6   6      335.58      356.43      7.40 o 
   0   6   6       80.70       86.18      4.62 o 
   2   6   6      218.70      221.96      7.26 o 
   4   6   6      239.28      232.99      6.79 o 
   6   6   6       14.58       23.06      3.20 o 
   8   6   6      605.92      605.87     13.57 o 
  10   6   6        7.47        9.34      3.78 o 
  12   6   6       20.08       17.83      3.83 o 
  14   6   6        1.43        7.66      3.49 o 
 -13   7   6       14.48       15.02      4.87 o 
 -11   7   6        5.14        2.64      3.33 o 
  -9   7   6        9.92       12.44      3.49 o 
  -7   7   6       16.02       10.24      3.02 o 
  -5   7   6      279.47      263.16      8.59 o 
  -3   7   6      170.97      156.76      6.02 o 
  -1   7   6       52.26       44.27      3.89 o 
   1   7   6       48.64       54.24      5.74 o 
   3   7   6        0.10        0.23      2.61 o 
   5   7   6      261.70      279.30      9.27 o 
   7   7   6        7.85       12.64      3.53 o 
   9   7   6        2.13        2.26      3.10 o 
  11   7   6        6.61        5.83      3.44 o 
  13   7   6       32.70       45.20      6.23 o 
 -10   8   6        7.44        8.85      3.88 o 
  -8   8   6       20.79       21.20      5.96 o 
  -6   8   6       61.86       53.74      5.76 o 
  -4   8   6       13.96       11.60      3.84 o 
  -2   8   6       23.20       15.72      3.56 o 
   0   8   6        9.64        6.51      2.25 o 
   2   8   6       57.31       61.93      5.42 o 
   4   8   6       34.43       35.80      4.74 o 
   6   8   6       98.56       89.20      6.68 o 
   8   8   6        0.07       -1.54      3.24 o 
 -21   1   7        8.41        6.28      4.46 o 
 -19   1   7       20.54       15.21      5.43 o 
 -17   1   7       26.35       29.32      4.69 o 
 -15   1   7      190.74      209.81      8.13 o 
 -13   1   7      599.78      618.63     13.10 o 
 -11   1   7        0.42        1.26      2.20 o 
  -9   1   7      111.12      105.06      4.80 o 
  -7   1   7       35.15       34.44      3.63 o 
  -5   1   7      409.34      396.59      7.18 o 
  -3   1   7     2210.19     2295.80     23.47 o 
  -1   1   7     2456.64     2408.35     26.31 o 
   1   1   7     1268.77     1216.27     16.54 o 
   3   1   7     1003.34     1006.47     13.01 o 
   5   1   7      707.99      690.09     10.85 o 
   7   1   7       58.36       64.50      2.38 o 
   9   1   7       76.35       67.18      3.40 o 
  11   1   7       69.61       79.57      3.96 o 
  13   1   7      758.17      776.01     14.14 o 
  15   1   7      213.89      208.77      9.59 o 
  17   1   7       47.20       53.72      5.59 o 
  19   1   7        0.87       -3.72      3.72 o 
 -20   2   7        0.49       -3.49      6.09 o 
 -18   2   7      559.23      575.98     14.47 o 
 -16   2   7      347.58      367.98     10.96 o 
 -14   2   7       34.68       36.00      4.32 o 
 -12   2   7      301.56      326.24      9.15 o 
 -10   2   7      401.81      407.01      9.64 o 
  -8   2   7        0.03        0.81      1.50 o 
  -6   2   7        4.62       12.18      1.51 o 
  -4   2   7       79.25       69.19      3.84 o 
  -2   2   7       48.62       47.79      2.27 o 
   0   2   7      232.00      209.20      3.98 o 
   2   2   7       35.23       41.24      2.15 o 
   4   2   7      320.94      346.75      6.41 o 
   6   2   7       20.35       14.49      2.16 o 
   8   2   7      193.71      199.56      5.17 o 
  10   2   7      317.62      309.09      7.97 o 
  12   2   7       74.23       73.73      4.78 o 
  14   2   7       21.47       22.21      3.36 o 
  16   2   7       13.01       19.87      4.29 o 
  18   2   7       29.05       24.24      4.65 o 
  20   2   7        5.96       15.55      4.57 o 
 -19   3   7       36.98       45.18      6.41 o 
 -17   3   7        0.88       -4.51      3.01 o 
 -15   3   7       64.83       68.23      5.63 o 
 -13   3   7      530.40      559.07     12.75 o 
 -11   3   7       38.91       42.70      4.21 o 
  -9   3   7       16.20       21.66      2.59 o 
  -7   3   7      283.16      272.47      5.98 o 
  -5   3   7       94.15       88.37      3.34 o 
  -3   3   7        8.83        6.50      1.46 o 
  -1   3   7       95.00       85.89      5.56 o 
   1   3   7      169.10      169.47      3.97 o 
   3   3   7      884.06      939.02     11.57 o 
   5   3   7       77.99       88.14      3.06 o 
   7   3   7        0.55       -0.42      3.28 o 
   9   3   7      174.22      177.20      7.92 o 
  11   3   7      238.39      227.46      7.38 o 
  13   3   7      145.91      141.86      6.47 o 
  15   3   7       11.32        7.35      2.98 o 
  17   3   7       60.91       74.57      6.69 o 
  19   3   7        0.00        2.64      3.72 o 
 -18   4   7       80.35       95.59      8.42 o 
 -16   4   7       31.33       24.36      5.01 o 
 -14   4   7       19.07       21.61      3.92 o 
 -12   4   7       38.05       31.44      4.13 o 
 -10   4   7     1650.35     1674.58     22.46 o 
  -8   4   7       41.42       45.20      3.42 o 
  -6   4   7       51.15       52.80      3.59 o 
  -4   4   7      391.41      385.49      7.49 o 
  -2   4   7      237.77      249.45      5.43 o 
   0   4   7      498.49      503.15      8.21 o 
   2   4   7      347.95      377.22      6.67 o 
   4   4   7        0.50        1.94      1.57 o 
   6   4   7      109.64      101.03      6.27 o 
   8   4   7      619.87      604.60     14.53 o 
  10   4   7       49.62       48.87      5.00 o 
  12   4   7        6.29        4.91      2.79 o 
  14   4   7      179.75      194.24      7.72 o 
  16   4   7       54.43       65.00      5.52 o 
  18   4   7       19.46       14.17      4.51 o 
 -17   5   7       13.19       13.10      4.78 o 
 -15   5   7       12.04       12.29      4.62 o 
 -13   5   7       28.54       29.37      6.00 o 
 -11   5   7        8.45       13.59      3.46 o 
  -9   5   7       80.49       84.11      4.84 o 
  -7   5   7      106.60      106.77      5.05 o 
  -5   5   7       18.26       23.33      2.75 o 
  -3   5   7        3.53        4.87      2.15 o 
  -1   5   7      193.80      208.49      5.43 o 
   1   5   7      102.90      114.47      5.48 o 
   3   5   7      219.93      225.26      6.21 o 
   5   5   7      441.53      457.40     10.71 o 
   7   5   7       32.62       29.60      3.78 o 
   9   5   7      317.62      359.29      9.91 o 
  11   5   7      333.45      325.98     11.42 o 
  13   5   7       83.25       78.35      5.83 o 
  15   5   7       17.17       20.73      4.04 o 
  17   5   7       60.71       66.97      6.10 o 
 -16   6   7       62.26       70.28      7.70 o 
 -14   6   7       18.50       24.00      5.21 o 
 -12   6   7       49.70       41.04      5.78 o 
 -10   6   7       73.31       72.60      5.65 o 
  -8   6   7        0.22        3.23      2.60 o 
  -6   6   7        8.01       10.79      2.71 o 
  -4   6   7        1.39       -2.54      1.76 o 
  -2   6   7       27.61       35.02      3.77 o 
   0   6   7       10.82       14.96      2.64 o 
   2   6   7        0.21        0.23      2.09 o 
   4   6   7      228.12      225.67      7.87 o 
   6   6   7     1679.43     1691.66     29.53 o 
   8   6   7        9.65       16.09      3.64 o 
  10   6   7      185.28      186.18      8.03 o 
  12   6   7       15.56       19.90      4.62 o 
  14   6   7       14.78       17.82      4.18 o 
 -13   7   7       24.59       31.33      5.77 o 
 -11   7   7        4.74        0.43      3.80 o 
  -9   7   7       21.38       21.67      4.15 o 
  -7   7   7        7.48        9.29      2.99 o 
  -5   7   7      112.81      108.10      6.27 o 
  -3   7   7       83.36       78.82      6.07 o 
  -1   7   7        6.16        1.83      2.70 o 
   1   7   7        9.48        8.40      3.12 o 
   3   7   7       12.29       12.95      3.37 o 
   5   7   7        8.45        6.27      3.19 o 
   7   7   7      190.53      203.19      8.26 o 
   9   7   7       87.11       98.60      7.19 o 
  11   7   7        1.97        0.56      3.14 o 
  -8   8   7        3.54        3.05      5.06 o 
  -6   8   7        3.43        3.63      3.24 o 
  -4   8   7        2.54       -1.47      2.88 o 
  -2   8   7        0.63       -1.05      2.46 o 
   0   8   7        5.23        3.62      3.65 o 
   2   8   7       54.55       59.20      5.60 o 
   4   8   7      108.90      105.94      7.15 o 
   6   8   7       16.57       22.09      4.43 o 
   8   8   7       29.66       25.85      4.67 o 
 -20   0   8       18.71       29.84     10.93 o 
 -18   0   8       26.26       16.80     11.10 o 
 -16   0   8      116.52      113.81     10.21 o 
 -14   0   8      630.74      641.27     19.79 o 
 -12   0   8       19.50       23.96      4.96 o 
 -10   0   8       36.19       32.61      9.38 o 
  -8   0   8      278.75      262.04      9.77 o 
  -6   0   8       31.85       26.97      2.51 o 
  -4   0   8      284.31      228.02      8.22 o 
  -2   0   8     5330.62     5580.34     75.64 o 
   0   0   8     5348.69     5387.65     73.02 o 
   2   0   8     1471.78     1526.21     30.00 o 
   4   0   8      816.05      855.93     19.37 o 
   6   0   8       42.97       40.90      4.54 o 
   8   0   8       65.38       55.04      7.78 o 
  10   0   8      581.51      591.29     16.62 o 
  12   0   8     1490.57     1529.15     32.85 o 
  14   0   8     1137.13     1140.69     27.25 o 
  16   0   8      437.44      499.90     24.35 o 
  18   0   8        5.24        4.82      5.76 o 
  20   0   8       57.78       70.57     11.68 o 
 -21   1   8        0.18       -0.88      3.88 o 
 -19   1   8        2.39       -1.59      3.62 o 
 -17   1   8      106.43       99.08      7.77 o 
 -15   1   8      484.94      438.58     15.68 o 
 -13   1   8      174.20      177.44      9.43 o 
 -11   1   8       36.78       28.34      3.42 o 
  -9   1   8      277.81      261.22      7.30 o 
  -7   1   8       18.94       27.35      2.19 o 
  -5   1   8       63.55       69.84      2.66 o 
  -3   1   8      552.62      620.88      8.27 o 
  -1   1   8     3946.81     3887.81     41.30 o 
   1   1   8     2124.86     2315.91     26.46 o 
   3   1   8        1.46       -0.74      1.12 o 
   5   1   8      872.39      867.39     12.04 o 
   7   1   8       58.54       64.50      3.90 o 
   9   1   8       34.07       42.44      3.59 o 
  11   1   8        0.15        1.19      2.18 o 
  13   1   8      523.11      518.72     13.46 o 
  15   1   8      575.38      607.59     15.29 o 
  17   1   8        3.57        1.45      3.14 o 
  19   1   8        8.93       11.01      5.06 o 
 -20   2   8       22.17       19.44      6.44 o 
 -18   2   8        6.37        8.21      3.93 o 
 -16   2   8      339.81      374.03     17.40 o 
 -14   2   8        3.81        7.14      3.28 o 
 -12   2   8      142.75      127.66      6.14 o 
 -10   2   8       20.16       22.53      3.24 o 
  -8   2   8       10.88       10.67      1.95 o 
  -6   2   8       40.75       45.44      2.43 o 
  -4   2   8        3.78       -0.15      1.12 o 
  -2   2   8      375.22      436.62      6.67 o 
   0   2   8       12.25        9.76      1.30 o 
   2   2   8      504.20      512.62      8.41 o 
   4   2   8      258.83      244.77      5.45 o 
   6   2   8       37.44       36.07      2.61 o 
   8   2   8        1.28        0.86      1.94 o 
  10   2   8        9.14       10.07      2.52 o 
  12   2   8        4.02        3.88      3.17 o 
  14   2   8        6.44        9.72      3.61 o 
  16   2   8        2.42        2.72      3.36 o 
  18   2   8        7.00        9.03      4.00 o 
 -19   3   8        3.53        1.40      4.24 o 
 -17   3   8       23.16       24.60      4.49 o 
 -15   3   8        6.31        4.20      3.31 o 
 -13   3   8        2.74       -3.67      2.52 o 
 -11   3   8       34.98       36.58      3.93 o 
  -9   3   8      155.79      157.76      6.08 o 
  -7   3   8       35.23       33.08      2.44 o 
  -5   3   8      512.86      535.17      8.26 o 
  -3   3   8      865.38      860.13     11.23 o 
  -1   3   8      358.02      385.15      6.45 o 
   1   3   8       66.71       68.22      2.82 o 
   3   3   8      106.46      104.95      4.11 o 
   5   3   8      170.51      183.35      5.04 o 
   7   3   8        0.30        0.92      2.01 o 
   9   3   8      227.11      227.94      7.67 o 
  11   3   8       10.49        7.23      2.68 o 
  13   3   8       71.47       78.90      5.45 o 
  15   3   8        0.80        2.83      3.31 o 
  17   3   8      165.17      157.76      9.83 o 
  19   3   8        3.94        8.12      4.24 o 
 -18   4   8       43.22       52.80      6.96 o 
 -16   4   8       12.87        6.21      4.15 o 
 -14   4   8        1.10       -3.08      3.23 o 
 -12   4   8       30.64       40.12      4.52 o 
 -10   4   8      369.84      377.01     10.09 o 
  -8   4   8       49.52       54.63      4.58 o 
  -6   4   8        9.74       14.34      2.18 o 
  -4   4   8      256.50      265.51      6.27 o 
  -2   4   8       29.23       33.47      2.56 o 
   0   4   8      159.01      164.13      4.47 o 
   2   4   8      480.43      477.76     10.06 o 
   4   4   8      142.57      143.38      5.71 o 
   6   4   8      258.40      262.96      7.72 o 
   8   4   8       13.88       19.25      3.19 o 
  10   4   8       39.15       32.79      4.68 o 
  12   4   8      188.90      183.45      9.76 o 
  14   4   8      120.93      122.34     14.25 o 
  16   4   8        0.94       -1.51      3.38 o 
 -17   5   8        3.40        4.54      4.53 o 
 -15   5   8        5.14       -1.25      3.79 o 
 -13   5   8        3.67       -1.59      3.61 o 
 -11   5   8       10.36       15.35      4.31 o 
  -9   5   8       75.29       77.48      4.78 o 
  -7   5   8       19.54       19.67      2.93 o 
  -5   5   8        0.01       -2.41      1.61 o 
  -3   5   8        5.45        5.23      2.03 o 
  -1   5   8      125.08      130.18      4.60 o 
   1   5   8       99.20      112.59      5.92 o 
   3   5   8      136.01      131.18      7.57 o 
   5   5   8      350.75      361.77      9.71 o 
   7   5   8        4.96        1.60      3.42 o 
   9   5   8      573.65      615.53     13.61 o 
  11   5   8       71.91       60.86      6.18 o 
  13   5   8       95.76       89.49      9.85 o 
  15   5   8       62.94       71.18      6.05 o 
 -14   6   8        8.22       11.84      4.69 o 
 -12   6   8       27.49       34.23      5.70 o 
 -10   6   8        0.46        2.42      3.81 o 
  -8   6   8      148.89      140.69      6.53 o 
  -6   6   8      176.67      191.36      6.61 o 
  -4   6   8      408.85      461.65     18.69 o 
  -2   6   8       10.72       11.11      2.64 o 
   0   6   8        0.10       -2.01      2.28 o 
   2   6   8        5.48        3.08      2.83 o 
   4   6   8       97.50      101.10      6.59 o 
   6   6   8       95.01      115.53      6.67 o 
   8   6   8        0.53        4.11      3.15 o 
  10   6   8      156.02      171.26     12.15 o 
  12   6   8        0.66        6.54      3.41 o 
  14   6   8        0.69       -0.04      3.90 o 
 -11   7   8        0.16        3.51      4.23 o 
  -9   7   8       64.77       69.87      6.06 o 
  -7   7   8      264.95      295.70      9.73 o 
  -5   7   8      189.26      184.84      7.60 o 
  -3   7   8        2.39        5.77      2.89 o 
  -1   7   8        0.05        1.06      2.95 o 
   1   7   8       19.51       26.02      3.99 o 
   3   7   8       31.59       36.18      4.51 o 
   5   7   8       14.02       12.17      3.59 o 
   7   7   8        8.50        8.76      3.63 o 
   9   7   8       31.45       38.35      4.92 o 
  11   7   8        4.52        7.67      3.69 o 
  -6   8   8        3.01        7.96      5.15 o 
  -4   8   8        0.31       -2.41      4.43 o 
  -2   8   8        3.33       -0.26      3.09 o 
   0   8   8        0.63       -4.15      2.77 o 
   2   8   8       77.90       83.03      6.55 o 
   4   8   8       97.96      104.25      7.28 o 
   6   8   8       19.39       25.84      5.10 o 
 -19   1   9       12.79        6.73      4.14 o 
 -17   1   9        4.24       -0.90      3.18 o 
 -15   1   9        8.35        7.57      3.35 o 
 -13   1   9       21.68       27.51      3.90 o 
 -11   1   9       80.92       77.46      5.11 o 
  -9   1   9       46.70       37.11      3.64 o 
  -7   1   9      118.24      127.58      4.12 o 
  -5   1   9       93.62       96.57      3.17 o 
  -3   1   9        8.06       18.02      2.01 o 
  -1   1   9      503.55      493.10      7.11 o 
   1   1   9     1275.87     1217.43     15.73 o 
   3   1   9      284.16      276.64     10.39 o 
   5   1   9       38.44       39.70      3.88 o 
   7   1   9       28.95       28.28      3.10 o 
   9   1   9      142.23      140.88      5.67 o 
  11   1   9      294.21      279.22      8.10 o 
  13   1   9        1.05        4.11      3.16 o 
  15   1   9       44.14       32.44      4.77 o 
  17   1   9       53.07       50.62      7.15 o 
  19   1   9       19.79       22.89      5.99 o 
 -20   2   9        4.35       -3.36      4.75 o 
 -18   2   9        4.10        3.84      6.04 o 
 -16   2   9      218.19      227.06      8.83 o 
 -14   2   9      219.03      226.74      9.80 o 
 -12   2   9       18.59       15.29      3.26 o 
 -10   2   9       64.86       53.70      6.43 o 
  -8   2   9      130.28      147.93      5.81 o 
  -6   2   9      225.45      239.28      5.47 o 
  -4   2   9      207.64      199.08      4.51 o 
  -2   2   9       33.22       34.28      2.32 o 
   0   2   9      118.59      130.29      4.55 o 
   2   2   9        0.05       -0.43      1.37 o 
   4   2   9      429.05      445.86      9.99 o 
   6   2   9      397.58      419.40      7.95 o 
   8   2   9       94.58       88.67      6.15 o 
  10   2   9       27.81       20.04      4.08 o 
  12   2   9       86.85       94.50      6.82 o 
  14   2   9       21.09       12.33      3.83 o 
  16   2   9        4.62        5.29      3.57 o 
  18   2   9        5.32       10.89      4.75 o 
 -19   3   9       44.19       31.58      6.14 o 
 -17   3   9       29.99       27.85      4.81 o 
 -15   3   9       30.62       33.45      4.73 o 
 -13   3   9       14.03       17.44      3.67 o 
 -11   3   9       28.69       34.46      3.99 o 
  -9   3   9      140.18      129.58      6.02 o 
  -7   3   9      105.94      102.95      5.74 o 
  -5   3   9      139.38      141.06      4.30 o 
  -3   3   9      465.78      492.31      8.46 o 
  -1   3   9      271.53      261.30      6.27 o 
   1   3   9       50.86       46.84      3.98 o 
   3   3   9      369.23      360.00      7.41 o 
   5   3   9       39.30       41.02      3.54 o 
   7   3   9      173.83      174.78      6.19 o 
   9   3   9       64.16       60.59      4.45 o 
  11   3   9      233.95      218.03      9.10 o 
  13   3   9        0.16       -2.39      3.02 o 
  15   3   9        1.13       -0.99      3.27 o 
  17   3   9        0.04        2.04      3.69 o 
 -18   4   9        8.60        5.82      4.69 o 
 -16   4   9        8.04        7.01      4.36 o 
 -14   4   9       53.68       61.92      5.70 o 
 -12   4   9       25.91       21.27      3.87 o 
 -10   4   9       64.20       55.64      7.94 o 
  -8   4   9        0.77       -1.07      2.95 o 
  -6   4   9        1.75        1.50      1.79 o 
  -4   4   9       64.79       58.32      3.96 o 
  -2   4   9       11.28       11.35      2.46 o 
   0   4   9      211.97      213.82      6.98 o 
   2   4   9        1.11       -1.24      1.94 o 
   4   4   9      180.03      178.21      6.56 o 
   6   4   9      337.12      323.78      8.81 o 
   8   4   9       38.07       40.29      4.08 o 
  10   4   9        0.06        0.30      2.65 o 
  12   4   9       54.01       42.59      5.35 o 
  14   4   9      213.71      226.75     10.22 o 
  16   4   9        9.91        4.22      3.98 o 
 -15   5   9       24.84       18.74      5.11 o 
 -13   5   9      106.27      107.43      9.18 o 
 -11   5   9       73.62       76.30      6.83 o 
  -9   5   9        0.22       -4.87      3.65 o 
  -7   5   9        0.54       -0.99      2.29 o 
  -5   5   9        4.76        3.01      1.98 o 
  -3   5   9      123.32      135.23      5.64 o 
  -1   5   9        0.40       -1.60      2.11 o 
   1   5   9      353.39      365.52     16.92 o 
   3   5   9      580.11      592.75     12.74 o 
   5   5   9       68.45       67.51      6.02 o 
   7   5   9      426.45      438.72     11.12 o 
   9   5   9       39.03       45.41      4.70 o 
  11   5   9       38.19       30.85      4.26 o 
  13   5   9       20.44       21.92      4.75 o 
  15   5   9        7.90        2.76      4.11 o 
 -14   6   9        0.42       -0.37      4.10 o 
 -12   6   9       11.33       13.14      4.82 o 
 -10   6   9       46.31       56.81      6.47 o 
  -8   6   9        0.01       -3.25      2.48 o 
  -6   6   9        3.96        9.21      2.95 o 
  -4   6   9        2.72        3.34      2.63 o 
  -2   6   9       98.49       94.52      5.83 o 
   0   6   9        0.82       -2.12      2.50 o 
   2   6   9       70.45       62.66      5.16 o 
   4   6   9       71.45       85.50      6.06 o 
   6   6   9       89.42       85.88      6.10 o 
   8   6   9      687.89      669.00     25.59 o 
  10   6   9      146.34      149.33      8.06 o 
  12   6   9        0.60        3.13      3.28 o 
  -9   7   9       39.70       43.00      6.34 o 
  -7   7   9       33.94       32.69      6.53 o 
  -5   7   9      130.28      154.77     25.57 o 
  -3   7   9       12.09        9.77      3.35 o 
  -1   7   9       37.14       41.42      5.37 o 
   1   7   9       18.68       12.24      3.48 o 
   3   7   9       13.06       18.21      3.94 o 
   5   7   9       97.12       94.23      6.70 o 
   7   7   9        0.03       -0.37      3.65 o 
   9   7   9       57.96       73.09      6.32 o 
  -4   8   9        0.05       -1.78      3.56 o 
  -2   8   9        9.28        2.54      3.36 o 
   0   8   9       13.81       16.89      4.16 o 
   2   8   9        5.19        8.18      3.70 o 
 -18   0  10        0.03       -8.78      6.89 o 
 -16   0  10       12.12        6.33      5.17 o 
 -14   0  10       13.73        8.05      4.53 o 
 -12   0  10      200.11      198.89     10.71 o 
 -10   0  10      547.53      546.67     25.13 o 
  -8   0  10      567.97      558.12     27.37 o 
  -6   0  10      228.35      239.46     10.27 o 
  -4   0  10      244.82      252.50      7.23 o 
  -2   0  10      671.12      687.76     13.03 o 
   0   0  10     2375.47     2380.87     53.71 o 
   2   0  10     1154.36     1193.47     26.32 o 
   4   0  10       16.08       22.66      8.11 o 
   6   0  10      677.05      669.44     32.18 o 
   8   0  10      185.86      185.02      9.49 o 
  10   0  10     1562.88     1439.63     59.33 o 
  12   0  10      224.89      259.58     11.94 o 
  14   0  10        0.35       -1.72      5.31 o 
  16   0  10       53.17       64.48     11.01 o 
  18   0  10      140.08      160.90     16.83 o 
 -19   1  10       34.19       37.68      5.61 o 
 -17   1  10       10.70       11.78      4.14 o 
 -15   1  10       60.35       46.01      4.90 o 
 -13   1  10       19.30       23.00      3.71 o 
 -11   1  10       62.42       70.18      5.02 o 
  -9   1  10      254.21      252.87      9.36 o 
  -7   1  10       20.16       13.23      2.55 o 
  -5   1  10      135.23      121.40      3.75 o 
  -3   1  10      540.12      527.88      7.87 o 
  -1   1  10      332.95      337.61      9.01 o 
   1   1  10        4.43        4.75      2.21 o 
   3   1  10     1012.77      993.52     18.78 o 
   5   1  10       62.77       55.95      4.07 o 
   7   1  10       22.00       28.97      3.36 o 
   9   1  10       93.22       85.56      5.18 o 
  11   1  10       56.42       51.10      5.20 o 
  13   1  10      233.39      209.13      8.99 o 
  15   1  10       18.10       17.62      4.37 o 
  17   1  10       12.43       13.78      5.22 o 
 -18   2  10       47.83       47.12      5.85 o 
 -16   2  10      110.72      123.32      8.24 o 
 -14   2  10        3.06        5.37      3.14 o 
 -12   2  10       23.04       21.76      4.37 o 
 -10   2  10        0.02        0.20      2.32 o 
  -8   2  10        9.95       12.58      2.74 o 
  -6   2  10       74.56       58.54      3.47 o 
  -4   2  10       43.92       44.46      2.80 o 
  -2   2  10       46.38       41.85      2.97 o 
   0   2  10      376.44      362.86      8.32 o 
   2   2  10      792.29      781.17     11.94 o 
   4   2  10      253.83      277.65      7.61 o 
   6   2  10      768.87      828.36     14.84 o 
   8   2  10      739.97      733.42     16.66 o 
  10   2  10       15.04        7.85      3.39 o 
  12   2  10       30.74       32.55      4.72 o 
  14   2  10        6.09        6.43      3.55 o 
  16   2  10        7.93        5.54      3.88 o 
 -17   3  10       37.35       34.06      5.24 o 
 -15   3  10       36.75       36.77      4.89 o 
 -13   3  10       18.26       18.43      3.80 o 
 -11   3  10       30.26       32.66      4.90 o 
  -9   3  10       41.31       41.95      4.95 o 
  -7   3  10      115.04      123.75      5.00 o 
  -5   3  10       98.57      109.38      4.84 o 
  -3   3  10        8.28       13.65      2.34 o 
  -1   3  10       26.96       27.04      2.73 o 
   1   3  10      190.57      201.88      5.65 o 
   3   3  10       83.79       96.97      4.39 o 
   5   3  10       59.66       70.18      7.09 o 
   7   3  10       82.17       81.95      6.27 o 
   9   3  10        5.36        1.27      2.92 o 
  11   3  10        2.27        4.29      3.27 o 
  13   3  10       31.84       30.30      5.24 o 
  15   3  10      111.54       92.24      7.64 o 
  17   3  10        0.54       -3.06      3.49 o 
 -16   4  10        2.48       -1.51      3.56 o 
 -14   4  10      210.26      232.95     13.16 o 
 -12   4  10      295.28      276.90     12.00 o 
 -10   4  10       48.48       56.84      4.95 o 
  -8   4  10        1.22       -2.84      2.34 o 
  -6   4  10       93.55       82.93      4.59 o 
  -4   4  10        0.75       -1.64      1.86 o 
  -2   4  10       62.13       57.38      5.14 o 
   0   4  10      196.52      212.31      6.29 o 
   2   4  10      360.75      358.82      9.17 o 
   4   4  10       70.51       58.97      4.57 o 
   6   4  10       83.50       68.85      5.93 o 
   8   4  10       17.21       22.47      4.31 o 
  10   4  10        0.01       -3.73      3.53 o 
  12   4  10        1.40        0.67      3.46 o 
  14   4  10        4.27        2.82      3.91 o 
 -15   5  10       20.06       14.58      5.15 o 
 -13   5  10       19.77       16.43      4.18 o 
 -11   5  10      180.01      193.87     10.37 o 
  -9   5  10       78.69       84.80      6.11 o 
  -7   5  10       46.95       50.23      4.89 o 
  -5   5  10        0.45       -3.47      2.52 o 
  -3   5  10       97.71       88.28      4.97 o 
  -1   5  10       55.68       59.60      4.98 o 
   1   5  10      276.27      277.89     10.20 o 
   3   5  10      576.72      590.56     12.95 o 
   5   5  10      216.98      241.27      8.41 o 
   7   5  10      169.90      173.81      9.71 o 
   9   5  10       65.34       52.67      6.83 o 
  11   5  10        9.59        5.78      4.05 o 
  13   5  10       26.03       26.82      5.29 o 
 -12   6  10        0.06        0.57      4.16 o 
 -10   6  10       11.95       13.72      4.01 o 
  -8   6  10        0.15       -2.96      3.92 o 
  -6   6  10        9.35       14.24      3.88 o 
  -4   6  10      149.98      167.16     14.85 o 
  -2   6  10        8.05       15.20      3.39 o 
   0   6  10       62.05       68.63      5.32 o 
   2   6  10       21.04       15.50      3.53 o 
   4   6  10        0.00       -3.56      3.10 o 
   6   6  10      164.49      163.80      8.30 o 
   8   6  10       75.94       76.54      7.13 o 
  10   6  10        9.58       12.35      4.69 o 
  -9   7  10        9.17        5.50      5.71 o 
  -7   7  10        6.97        6.42      4.28 o 
  -5   7  10       54.53       50.61      6.45 o 
  -3   7  10       40.51       42.98      5.72 o 
  -1   7  10       65.10       63.68      5.60 o 
   1   7  10       31.13       38.25      4.69 o 
   3   7  10       18.26       24.06      4.29 o 
   5   7  10        0.15        4.13      3.37 o 
   7   7  10       27.19       28.89      4.75 o 
 -17   1  11        8.98        2.58      3.71 o 
 -15   1  11       50.85       59.65      6.64 o 
 -13   1  11       39.76       42.97      4.62 o 
 -11   1  11       24.12       18.24      3.64 o 
  -9   1  11        0.14       -0.82      2.19 o 
  -7   1  11       40.18       38.16      3.57 o 
  -5   1  11       21.36       16.25      2.65 o 
  -3   1  11      586.12      618.07     10.27 o 
  -1   1  11     1297.17     1285.32     19.83 o 
   1   1  11      194.23      184.78      7.33 o 
   3   1  11      321.92      318.56      9.82 o 
   5   1  11        7.96       14.38      2.91 o 
   7   1  11        5.10        8.13      3.14 o 
   9   1  11       30.90       20.00      4.04 o 
  11   1  11        0.60       -1.55      2.94 o 
  13   1  11       55.21       44.31      5.42 o 
  15   1  11       62.10       68.96      6.70 o 
  17   1  11       46.99       54.44     11.62 o 
 -18   2  11      177.08      201.07     11.66 o 
 -16   2  11      116.07      122.11      8.10 o 
 -14   2  11        7.81        3.52      3.10 o 
 -12   2  11        0.04        0.55      2.31 o 
 -10   2  11        2.09       -3.36      2.24 o 
  -8   2  11       25.54       19.38      3.09 o 
  -6   2  11      109.20      124.21      6.91 o 
  -4   2  11      608.71      612.86     10.45 o 
  -2   2  11       17.54       23.35      2.73 o 
   0   2  11      119.42      105.77     11.62 o 
   2   2  11      216.28      214.24      7.04 o 
   4   2  11       56.77       69.75      4.72 o 
   6   2  11      287.81      270.79      8.11 o 
   8   2  11       12.91       10.46      3.44 o 
  10   2  11      123.45       96.97      6.98 o 
  12   2  11       28.87       32.31      4.87 o 
  14   2  11       14.57       22.24      5.62 o 
  16   2  11        7.33        9.01      4.28 o 
 -17   3  11       39.82       42.71      5.57 o 
 -15   3  11      117.82      132.98      9.18 o 
 -13   3  11       31.04       38.10      4.65 o 
 -11   3  11       36.20       35.37      4.25 o 
  -9   3  11        2.64        1.43      2.57 o 
  -7   3  11       30.69       14.80      6.96 o 
  -5   3  11      164.37      165.63      6.67 o 
  -3   3  11       25.51       31.09      3.08 o 
  -1   3  11      242.44      246.09      6.50 o 
   1   3  11       12.41       11.65      2.41 o 
   3   3  11      861.55      878.94     15.84 o 
   5   3  11      113.13      103.75      6.97 o 
   7   3  11       56.61       53.23      7.19 o 
   9   3  11       24.21       18.62      4.18 o 
  11   3  11        2.29       -4.14      2.79 o 
  13   3  11       22.87       17.41      4.50 o 
  15   3  11       19.17       18.38      4.82 o 
 -14   4  11       19.19       20.79      4.33 o 
 -12   4  11      132.62      145.03      8.01 o 
 -10   4  11      123.00      138.95      7.31 o 
  -8   4  11      226.52      242.87     10.19 o 
  -6   4  11       13.73       13.83      3.31 o 
  -4   4  11      255.08      260.71     25.43 o 
  -2   4  11       52.16       52.05      3.88 o 
   0   4  11       49.18       45.44      3.71 o 
   2   4  11      156.07      155.43      6.53 o 
   4   4  11       86.81      102.85      7.08 o 
   6   4  11      183.76      178.36      8.47 o 
   8   4  11        8.89       13.09      4.22 o 
  10   4  11       20.67       21.60      4.62 o 
  12   4  11        8.73       11.85      6.26 o 
  14   4  11       65.19       76.71      7.67 o 
 -13   5  11       19.04       11.83      3.97 o 
 -11   5  11       12.53       15.61      6.59 o 
  -9   5  11       24.07       26.55      5.30 o 
  -7   5  11        4.91        5.70      4.01 o 
  -5   5  11       50.87       43.63      4.59 o 
  -3   5  11        6.65        4.16      2.95 o 
  -1   5  11        4.34        0.64      2.05 o 
   1   5  11        1.00        2.61      2.72 o 
   3   5  11        1.13        3.78      2.89 o 
   5   5  11      530.11      528.54     15.07 o 
   7   5  11       93.12       96.47      7.57 o 
   9   5  11        9.78        9.22      4.53 o 
  11   5  11       18.74       15.31      4.62 o 
 -10   6  11       10.33       13.58      4.96 o 
  -8   6  11        1.56        2.27      4.09 o 
  -6   6  11       10.73        9.30      5.74 o 
  -4   6  11        1.95        2.37      4.20 o 
  -2   6  11       34.33       23.67      4.06 o 
   0   6  11        1.56       -1.55      2.89 o 
   2   6  11        4.31        4.91      3.14 o 
   4   6  11      123.54      103.31     15.11 o 
   6   6  11      100.84      101.23      8.09 o 
   8   6  11       69.48       71.65      7.22 o 
  -5   7  11        3.12        8.20      4.33 o 
  -3   7  11       58.33       56.48      6.40 o 
  -1   7  11        8.00        4.52      4.14 o 
   1   7  11        1.87        3.62      3.31 o 
   3   7  11        0.82        0.61      3.27 o 
   5   7  11        1.40       -0.22      3.55 o 
 -16   0  12        9.68       12.32      5.75 o 
 -14   0  12        5.32        7.38      4.56 o 
 -12   0  12      213.69      144.07     50.28 o 
 -10   0  12        0.44        4.19      3.72 o 
  -8   0  12       67.84       59.59      7.06 o 
  -6   0  12       18.53        8.91      5.81 o 
  -4   0  12      581.73      573.92     31.60 o 
  -2   0  12        0.06       -0.53      3.33 o 
   0   0  12      128.19      142.65      8.83 o 
   2   0  12     1178.50     1239.24     28.60 o 
   4   0  12       11.25       11.12      8.08 o 
   6   0  12        7.36        4.02      3.69 o 
   8   0  12        0.17       -2.46      5.73 o 
  10   0  12       14.17       14.98      4.77 o 
  12   0  12      486.25      479.42     24.91 o 
  14   0  12      478.68      513.96     26.62 o 
  16   0  12      302.15      312.49     21.75 o 
 -17   1  12        6.71        3.71      4.07 o 
 -15   1  12        7.44        3.43      3.39 o 
 -13   1  12       11.29        8.43      4.87 o 
 -11   1  12        4.75        2.72      2.87 o 
  -9   1  12      144.47      145.00      6.57 o 
  -7   1  12       10.07        6.31      2.97 o 
  -5   1  12       38.66       38.33      5.91 o 
  -3   1  12       95.94      112.82      7.83 o 
  -1   1  12     2897.22     2932.49     55.28 o 
   1   1  12       15.55       16.22      3.11 o 
   3   1  12       43.43       40.45      4.62 o 
   5   1  12       66.76       56.09      4.56 o 
   7   1  12       55.20       52.85      6.02 o 
   9   1  12       59.27       44.77      5.16 o 
  11   1  12       29.72       38.08      7.08 o 
  13   1  12      305.84      316.21     11.69 o 
  15   1  12       65.96       59.38      8.06 o 
 -16   2  12        4.99        3.44      3.72 o 
 -14   2  12       86.16       83.91      6.37 o 
 -12   2  12        0.47       -1.70      2.75 o 
 -10   2  12        8.95        1.16      2.40 o 
  -8   2  12        6.76        8.61      3.34 o 
  -6   2  12        0.76        3.05      2.90 o 
  -4   2  12      125.26      137.76      8.56 o 
  -2   2  12        1.17        1.15      2.73 o 
   0   2  12        2.45        0.20      3.60 o 
   2   2  12       88.97       91.92      5.49 o 
   4   2  12      120.32      114.55      8.63 o 
   6   2  12       87.79       97.05      5.81 o 
   8   2  12       20.30       18.49      5.39 o 
  10   2  12        8.90        7.13      3.46 o 
  12   2  12       10.79        6.05      3.69 o 
  14   2  12        8.78        5.57      4.02 o 
 -15   3  12        3.34        0.58      3.42 o 
 -13   3  12        7.36        4.03      3.43 o 
 -11   3  12       29.52       25.84      5.03 o 
  -9   3  12       90.13       72.16      8.88 o 
  -7   3  12       10.17        2.31      3.27 o 
  -5   3  12       48.43       55.70      6.88 o 
  -3   3  12      317.11      338.13      7.97 o 
  -1   3  12        0.35        1.69      2.86 o 
   1   3  12       69.69       63.70      4.78 o 
   3   3  12        1.53        1.50      2.87 o 
   5   3  12       41.53       38.48      4.95 o 
   7   3  12       56.88       55.02      5.67 o 
   9   3  12        2.33        6.76      5.11 o 
  11   3  12       37.95       41.44      6.84 o 
  13   3  12        3.25        1.66      3.76 o 
 -14   4  12       24.42       34.47      6.47 o 
 -12   4  12       13.06       15.07      4.98 o 
 -10   4  12       66.15       87.12     10.51 o 
  -8   4  12      108.79       98.41      7.67 o 
  -6   4  12       19.27       11.17      7.15 o 
  -4   4  12       45.90       42.16      5.42 o 
  -2   4  12        0.11        2.18      2.52 o 
   0   4  12       33.27       24.10      5.72 o 
   2   4  12      114.20      121.66      7.72 o 
   4   4  12       54.87       50.27      5.59 o 
   6   4  12        3.29        0.43      3.44 o 
   8   4  12        0.00        3.73      3.68 o 
  10   4  12       56.09       52.44      6.19 o 
  12   4  12        6.17        5.62      4.13 o 
 -11   5  12        2.36        1.19      4.17 o 
  -9   5  12        3.59        6.16      4.71 o 
  -7   5  12        6.16        0.04      3.74 o 
  -5   5  12       47.20       31.85      4.37 o 
  -3   5  12        8.67        5.04      5.37 o 
  -1   5  12       26.24       26.82      3.95 o 
   1   5  12        2.81        1.28      3.35 o 
   3   5  12        7.40        8.98      3.94 o 
   5   5  12      142.26      124.97      8.56 o 
   7   5  12        2.40        1.26      3.69 o 
   9   5  12       16.20       12.90      4.52 o 
  11   5  12       78.88       82.30     10.41 o 
  -8   6  12        4.21       -2.36      4.19 o 
  -6   6  12      152.98      182.77     13.40 o 
  -4   6  12      129.99      142.13      9.03 o 
  -2   6  12        1.15        0.78      3.05 o 
   0   6  12        0.25       -2.49      2.21 o 
   2   6  12       32.82       29.42      5.25 o 
   4   6  12        0.55       -0.41      3.78 o 
   6   6  12       51.32       40.09      5.98 o 
 -15   1  13        0.70       -1.89      3.31 o 
 -13   1  13        2.37        1.71      3.39 o 
 -11   1  13        0.49        1.00      3.27 o 
  -9   1  13       24.58       20.27      9.33 o 
  -7   1  13       12.34        4.40      3.91 o 
  -5   1  13        9.45        9.44      4.42 o 
  -3   1  13       13.32       18.39      3.16 o 
  -1   1  13       39.80       42.36      4.10 o 
   1   1  13      235.86      228.93      7.66 o 
   3   1  13      176.61      183.74      7.95 o 
   5   1  13       20.80       24.20      3.70 o 
   7   1  13        0.23       -0.41      2.52 o 
   9   1  13       13.69        6.28      3.57 o 
  11   1  13       16.92       12.11      4.17 o 
  13   1  13       11.11        8.01      4.05 o 
 -14   2  13       42.54       42.60      6.08 o 
 -12   2  13       15.20       13.66      4.31 o 
 -10   2  13       19.95       24.39      4.68 o 
  -8   2  13      112.70      102.70      7.28 o 
  -6   2  13       16.12       12.11      4.65 o 
  -4   2  13       28.50       37.60      7.03 o 
  -2   2  13      356.77      384.34     10.17 o 
   0   2  13      101.77      107.67      5.98 o 
   2   2  13        0.40        1.75      2.50 o 
   4   2  13        0.27        0.78      2.53 o 
   6   2  13       20.26       16.92      4.00 o 
   8   2  13       17.35       12.99      3.95 o 
  10   2  13        9.91       12.91      5.48 o 
  12   2  13        0.94        6.50      3.91 o 
  14   2  13        1.54        1.87      3.82 o 
 -13   3  13       13.40        7.28      4.74 o 
 -11   3  13       26.74       25.10      5.25 o 
  -9   3  13        1.49        1.14      3.40 o 
  -7   3  13       10.17        5.22      3.55 o 
  -5   3  13      344.98      330.79     14.73 o 
  -3   3  13        5.40        4.44      3.43 o 
  -1   3  13       12.70       14.89      3.21 o 
   1   3  13       10.09        9.05      2.97 o 
   3   3  13        0.67        0.45      3.05 o 
   5   3  13       42.85       30.57      4.90 o 
   7   3  13       20.39       22.50      4.51 o 
   9   3  13       28.12       27.46      4.91 o 
  11   3  13       22.92       21.94      5.03 o 
 -12   4  13       28.87       28.08      6.08 o 
 -10   4  13       33.64       21.16      5.23 o 
  -8   4  13       80.06       77.07     15.91 o 
  -6   4  13       29.40       29.78      5.20 o 
  -4   4  13        5.33       10.84      4.19 o 
  -2   4  13       42.40       40.83      4.51 o 
   0   4  13        4.26        4.25      3.52 o 
   2   4  13       26.20       28.69      7.78 o 
   4   4  13        7.01        4.66      3.86 o 
   6   4  13        8.93       10.89      4.07 o 
   8   4  13        8.07       12.56      4.33 o 
  10   4  13        4.55        0.94      3.82 o 
  -9   5  13        3.95        4.29      4.31 o 
  -7   5  13        3.65        3.85      4.66 o 
  -5   5  13       89.13       64.16     19.36 o 
  -3   5  13        7.21       14.80      5.25 o 
  -1   5  13       14.52       11.80      4.11 o 
   1   5  13      153.79      179.72      9.71 o 
   3   5  13       18.48       20.07      7.58 o 
   5   5  13        0.12       -2.47      5.15 o 
   7   5  13       33.23       31.09      5.71 o 
  -4   6  13        3.22       11.27      5.24 o 
  -2   6  13        0.36       -8.08      6.20 o 
   0   6  13        0.46        5.92      4.19 o 
   2   6  13       42.26       36.01      5.89 o 
   4   6  13       71.90       89.85     14.77 o 
 -14   0  14       10.49       15.28      9.35 o 
 -12   0  14        4.09        9.46      8.08 o 
 -10   0  14      271.88      225.76     18.21 o 
  -8   0  14      135.70      152.76     16.44 o 
  -6   0  14        2.11        4.59      5.98 o 
  -4   0  14      123.06       90.60     12.23 o 
  -2   0  14       28.06       30.61      5.30 o 
   0   0  14       50.58       40.84      5.86 o 
   2   0  14       13.84       14.18      4.69 o 
   4   0  14      167.51      174.33     19.04 o 
   6   0  14       44.00       54.31      7.17 o 
   8   0  14        0.06        3.65      6.03 o 
  10   0  14      201.19      192.44     16.33 o 
  12   0  14      139.13      118.89     15.05 o 
 -13   1  14       41.46       19.02      6.53 o 
 -11   1  14       35.54       32.86      7.50 o 
  -9   1  14        2.35        2.72      4.36 o 
  -7   1  14        7.18        3.47      5.42 o 
  -5   1  14       10.04        5.78      4.15 o 
  -3   1  14       58.53       47.37      6.63 o 
  -1   1  14       72.41       68.77      5.80 o 
   1   1  14        5.33        9.00      2.96 o 
   3   1  14        4.52       -0.30      2.49 o 
   5   1  14       52.82       59.79      5.67 o 
   7   1  14       25.20       23.85      3.92 o 
   9   1  14        0.90       -1.82      3.55 o 
  11   1  14       30.65       47.52      8.58 o 
 -12   2  14       21.50       25.48      6.88 o 
 -10   2  14        6.95       -0.40      4.96 o 
  -8   2  14       11.59        9.75      5.20 o 
  -6   2  14        0.74       -0.84      3.99 o 
  -4   2  14      140.47      121.60      9.97 o 
  -2   2  14       12.97       14.33      3.84 o 
   0   2  14        1.20        1.58      2.69 o 
   2   2  14        1.58       -0.39      2.49 o 
   4   2  14       55.03       53.93      4.97 o 
   6   2  14       43.83       51.26      5.86 o 
   8   2  14       75.29       74.22      6.89 o 
  10   2  14        0.05       -0.33      3.59 o 
  12   2  14        3.20        0.10      3.71 o 
 -11   3  14        6.32        6.21      6.45 o 
  -9   3  14        0.11       -0.39      4.85 o 
  -7   3  14        9.83        4.21      5.67 o 
  -5   3  14       53.73       52.09      7.46 o 
  -3   3  14       17.36       15.93      5.46 o 
  -1   3  14       35.22       28.90      5.69 o 
   1   3  14        9.01       13.36      3.84 o 
   3   3  14        5.37        5.84      4.44 o 
   5   3  14       22.52       26.46      4.72 o 
   7   3  14       13.50       10.82      5.06 o 
   9   3  14       13.13       20.48      4.84 o 
  11   3  14        0.33        0.68      3.87 o 
 -10   4  14       40.65       37.48      8.22 o 
  -8   4  14        9.35       11.17      6.23 o 
  -6   4  14       29.57       17.86      6.51 o 
  -4   4  14        0.75       -1.32      4.71 o 
  -2   4  14       41.68       43.31     10.90 o 
   0   4  14      158.50      196.37     11.12 o 
   2   4  14       38.42       40.89      5.52 o 
   4   4  14        5.98        6.17      3.92 o 
   6   4  14        5.85       -2.08      3.38 o 
   8   4  14        9.84        2.53      5.23 o 
  -7   5  14       19.39       14.61      6.92 o 
  -5   5  14        1.62        1.94      7.08 o 
  -3   5  14       17.04        9.22      5.36 o 
  -1   5  14       26.57       21.25      8.80 o 
   1   5  14      111.35      117.11      8.58 o 
   3   5  14      183.42      201.64     14.37 o 
   5   5  14        8.91        2.30      4.10 o 
 -11   1  15        5.46       -1.60      4.85 o 
  -9   1  15        0.20        0.47      4.62 o 
  -7   1  15        1.78        2.70      4.45 o 
  -5   1  15       30.47       28.80      6.02 o 
  -3   1  15      139.90      144.87     14.83 o 
  -1   1  15      158.57      143.27      8.57 o 
   1   1  15       13.30       15.77      3.39 o 
   3   1  15        0.02        0.29      2.76 o 
   5   1  15        6.69        2.82      2.66 o 
   7   1  15        8.70       12.42      5.14 o 
   9   1  15        1.58        2.88      3.98 o 
 -10   2  15        3.68        7.83      5.58 o 
  -8   2  15       10.43        7.84      5.20 o 
  -6   2  15       64.23       50.18      7.75 o 
  -4   2  15      123.32      105.74     13.37 o 
  -2   2  15       10.12        5.91      4.44 o 
   0   2  15       18.76       11.42      3.28 o 
   2   2  15        0.31       -1.67      2.54 o 
   4   2  15       12.31        6.86      4.59 o 
   6   2  15        2.11       -0.35      3.52 o 
   8   2  15        8.18        8.59      4.26 o 
  -9   3  15        1.76       -1.45      6.89 o 
  -7   3  15        0.92       -3.10      5.37 o 
  -5   3  15       18.89       11.47      5.38 o 
  -3   3  15       52.43       66.54      8.55 o 
  -1   3  15       17.24        7.23      5.30 o 
   1   3  15       25.29       26.06      4.81 o 
   3   3  15        0.43       -0.81      3.97 o 
   5   3  15        0.70        0.94      3.76 o 
   7   3  15        0.05       -2.57      3.46 o 
  -6   4  15        0.69       -1.45      7.33 o 
  -4   4  15        0.25       -7.19      4.79 o 
  -2   4  15        1.32        6.14      7.14 o 
   0   4  15       31.23       30.82      6.75 o 
   2   4  15       14.37       19.07      4.83 o 
   4   4  15        5.97        1.44      3.89 o 
 -10   0  16        0.46        4.48      7.36 o 
  -8   0  16        0.85       10.74      7.36 o 
  -6   0  16       30.18       37.69     10.24 o 
  -4   0  16        3.00        3.27      6.59 o 
  -2   0  16        6.92        1.88      6.20 o 
   0   0  16       75.67       48.15     10.13 o 
   2   0  16        0.46        2.39      4.31 o 
   4   0  16       22.15       24.43      6.15 o 
   6   0  16        4.10        1.96      6.36 o 
   8   0  16        2.91        5.53      7.03 o 
  -9   1  16        0.58        3.04      5.03 o 
  -7   1  16       27.03       33.62      7.05 o 
  -5   1  16        0.56        1.87      4.40 o 
  -3   1  16      146.80      139.25     13.42 o 
  -1   1  16       36.66       35.73      6.66 o 
   1   1  16       16.80       13.47      3.59 o 
   3   1  16        4.79        6.55      3.34 o 
   5   1  16       16.52       12.23      3.18 o 
   7   1  16       15.83       25.23      5.15 o 
  -8   2  16        0.97        0.82      5.26 o 
  -6   2  16        0.78        3.19      5.01 o 
  -4   2  16        8.23        6.26      5.34 o 
  -2   2  16       12.53        7.01      4.85 o 
   0   2  16       51.33       45.13      5.73 o 
   2   2  16        4.27        2.89      3.09 o 
   4   2  16        0.20        1.59      3.59 o 
   6   2  16       31.48       41.16     14.34 o 
  -5   3  16        0.24       -4.75      4.69 o 
  -3   3  16        1.24       -4.68      4.26 o 
  -1   3  16       33.31       31.33      9.96 o 
   1   3  16        1.51        2.77      4.99 o 
   3   3  16        9.41        7.09      4.23 o 
  -5   1  17        0.11        1.81      6.36 o 
  -3   1  17        0.08       -1.95      4.38 o 
  -1   1  17        9.43        3.53      4.77 o 
   1   1  17       22.18       16.87      5.69 o 
   3   1  17       31.66       39.38      5.07 o 
  -2   2  17       56.41       62.58      8.59 o 
   0   2  17       34.09       33.26      9.44 o 
                                                 
